# Supplementary material for: DNA barcoding of Austrian terrestrial isopods (Crustacea: Isopoda: Oniscidea) reveals potential cryptic diversity
Source: PLoS One. 2026 Jul 6;21(7):e0352446. doi: 10.1371/journal.pone.0352446 (PMC13336209; doi:10.1371/journal.pone.0352446)
Supplement: S1 Table — For each specimen details are provided such as locality information, collector, collection date, inventory number and BOLD numbers. The dataset is also available from BOLD: dx.doi.org/10.5883/DS-ISOBA. (XLS) [file pone.0352446.s003.xls]

## Sheet: Collection Data
Collection Number	Genus	Species	Subspecies	Country	State	Locality nme	Latitude	Longitude	Elevation	Collection Date	Collectors	BOLD Sequence ID	BOLD BIN
NHMW-ZOO-CR9682	Trichoniscus	pusillus	pusillus	Austria		Austria, NiederAustria, Aggsbach-Markt				24-Jun-1951	Strouhal	ISOBA001-25	BOLD:AAZ1993
NHMW-ZOO-CR12212	Oniscus	asellus		Austria		Austria, Salzburg					Fiala	ISOBA002-25
NHMW-ZOO-CR12422	Lepidoniscus	minutus		Austria		Austria, Seebenstein, Türkensturz				21-Oct-1951	Franz	ISOBA003-25	BOLD:AAV7783
NHMW-ZOO-CR13125	Cylisticus	convexus		Austria		Austria, Niederöstereich, Retz				7-Oct-1951	Strouhal	ISOBA004-25	BOLD:AAU8054
NHMW-ZOO-CR13775	Protracheoniscus	franzi		Austria		Austria, Radegund, Ehrenfels Ruine				17-Apr-1950	Franz	ISOBA005-25
NHMW-ZOO-CR14102	Tracheoniscus	rathkei	rathkei	Austria		Austria, Wien, Lainzer Tiergarten				10-Jun-1950	Schönmann	ISOBA006-25
NHMW-ZOO-CR14264	Tracheoniscus	nodulosus		Austria		Austria, Gailtaler Alpen, Spitzegel				15-Jul-1946	Schweiger	ISOBA007-25
NHMW-ZOO-CR14339	Trachelipus	rathkei	rathkei	Austria		Austria, Wien, Margaretengürtel				17-May-1958	Strouhal	ISOBA008-25
NHMW-ZOO-CR14367	Tracheoniscus	arcuatus		Austria		Austria, Gailtaler Alpen, Presseker Wasserfall				10-Jul-1946	Schweiger	ISOBA009-25
NHMW-ZOO-CR14401	Trachelipus	nodulosus		Austria		Austria, Hermagor, Presseggen				15-Aug-1932	Beier	ISOBA010-25	BOLD:AGY1067
NHMW-ZOO-CR15059	Porcellio	pictus		Austria		Austria, Wien, Neuwaldegg						ISOBA011-25	BOLD:AGA9677
NHMW-ZOO-CR15504	Porcellio	scaber		Austria		Austria, Wien, Schwarzenberg Palais				13-Sep-1890	Fiala	ISOBA012-25	BOLD:AAC3755
NHMW-ZOO-CR15811	Porcellio	laevis	laevis	Austria		Austria, Wien, Floridsdorf				21-May-1950	Schweiger	ISOBA013-25
NHMW-ZOO-CR15893	Porcellio	spinicornis		Austria		Austria, Lainzer Tiergarten, Kaiserbründl				24-Jun-1950	Schönmann	ISOBA014-25
NHMW-ZOO-CR15970	Porcellio	scaber		Austria		Austria, Weidlingau/Wien				1-May-1952	Bakonyi	ISOBA015-25
NHMW-ZOO-CR16299	Porcellium	fiumanum	fiumanum	Austria		Austria, Salzburg, St. Leonhard				16-Jul-1963	Strouhal	ISOBA016-25	BOLD:AGY1068
NHMW-ZOO-CR16383	Porcellium	conspersum		Austria		Austria, Mondsee, Felding				10-Jul-1961	Strouhal	ISOBA017-25
NHMW-ZOO-CR17346	Armadillidium	pictum		Austria		Austria, NordAustria					Lösmann	ISOBA018-25	BOLD:AAV9852
NHMW-ZOO-CR17604	Armadillidium	carniolense		Austria		Austria, Steiermark, Weizklamm				25-May-1948	Franz	ISOBA019-25	BOLD:AGY9977
NHMW-ZOO-CR26599	Protracheoniscus	politus		Austria	Vienna	Wien, Pötzleinsdorfer Schloßpark, MichaelerBerg Wald	48.2479	16.2913		19-Jun-2020	Schwentner, M.	ISOBA020-25	BOLD:ADK9732
NHMW-ZOO-CR26601	Hyloniscus	riparius		Austria	Vienna	Wien, Pötzleinsdorfer Schloßpark, Schafberg (Wald)	48.2479	16.2913		19-Jun-2020	Schwentner, M.	ISOBA021-25	BOLD:AAV6495
NHMW-ZOO-CR26602	Lepidoniscus	minutus		Austria	Vienna	Wien, Pötzleinsdorfer Schloßpark, Neustifter Friedhof	48.248026	16.293449		19-Jun-2020	Schwentner, M.	ISOBA022-25	BOLD:AAV7783
NHMW-ZOO-CR26603	Trichoniscus	noricus		Austria	Vienna	Wien, Pötzleinsdorfer Schloßpark, Neustifter Friedhof	48.248026	16.293449		19-Jun-2020	Schwentner, M.	ISOBA023-25	BOLD:ADL4642
NHMW-ZOO-CR26604	Haplophthalmus	danicus		Austria	Vienna	Wien, Pötzleinsdorfer Schloßpark, neben östlicher Teich	48.242839	16.296972		19-Jun-2020	Schwentner, M.	ISOBA024-25	BOLD:AAU3256
NHMW-ZOO-CR26606	Porcellium	collicola		Austria	Vienna	Wien, Pötzleinsdorfer Schloßpark, neben östlicher Teich	48.242839	16.296972		19-Jun-2020	Schwentner, M.	ISOBA025-25	BOLD:AEO7189
NHMW-ZOO-CR26609	Cylisticus	convexus		Austria	Vienna	Wien, Pötzleinsdorfer Schloßpark, bei Spielplatz	48.24086	16.307477		19-Jun-2020	Schwentner, M.	ISOBA026-25	BOLD:AGY7769
NHMW-ZOO-CR26610	Philoscia	muscorum		Austria	Vienna	Wien, Pötzleinsdorfer Schloßpark, bei Spielplatz	48.24086	16.307477		19-Jun-2020	Schwentner, M.	ISOBA027-25	BOLD:AAH4103
NHMW-ZOO-CR26612	Philoscia	muscorum		Austria	Vienna	Wien, Pötzleinsdorfer Schloßpark, neben westlicher Teich	48.243103	16.297101		19-Jun-2020	Schwentner, M.	ISOBA028-25	BOLD:AAH4103
NHMW-ZOO-CR26613	Haplophthalmus	mengii		Austria	Vienna	Wien, Pötzleinsdorfer Schloßpark, neben westlicher Teich	48.243103	16.297101		19-Jun-2020	Schwentner, M.	ISOBA029-25	BOLD:ADM7489
NHMW-ZOO-CR26623	Asellus	aquaticus		Austria	Vienna	Wien, Wienfluss	48.206211	16.20541		8-Apr-2020	Schwentner, M.	ISOBA030-25	BOLD:AAA1970
NHMW-ZOO-CR26629	Porcellio	scaber		Austria	Vienna	Wien, nahe Wienfluss	48.206223	16.205649		18-Apr-2020	Schwentner, M.	ISOBA031-25	BOLD:AAC3755
NHMW-ZOO-CR26631	Porcellio	scaber		Austria	Vienna	Wien, nahe Wienfluss	48.206223	16.205649		18-Apr-2020	Schwentner, M.	ISOBA032-25	BOLD:AAC3755
NHMW-ZOO-CR26666	Trichoniscus			Austria	Carinthia	Grundalm, Laubstreu im Föhrenwald	46.893971	13.770769		17-Jul-2020	Macek, O.	ISOBA033-25	BOLD:AGY1017
NHMW-ZOO-CR26670	Trachelipus	ratzeburgi		Austria	Carinthia	Grundalm, Wald, unter Moos an Felsen	46.8935	13.771657		18-Jul-2020	Szucsich, N.	ISOBA034-25	BOLD:AAV6691
NHMW-ZOO-CR26791	Trachelipus	rathkii		Austria	Styria	Mariazell, Wald in Süden (Annaburg)	47.763879	15.313651		24-Aug-2020	Schwentner, M.	ISOBA035-25	BOLD:AGZ1574
NHMW-ZOO-CR26792	Trachelipus	rathkii		Austria	Styria	Mariazell, Wald in Süden (Annaburg)	47.763879	15.313651		24-Aug-2020	Schwentner, M.	ISOBA036-25	BOLD:AGZ1574
NHMW-ZOO-CR26793	Lepidoniscus	minutus		Austria	Styria	Mariazell, Wald in Süden (Annaburg)	47.763879	15.313651		24-Aug-2020	Schwentner, M.	ISOBA037-25	BOLD:AAV7783
NHMW-ZOO-CR26794	Lepidoniscus	minutus		Austria	Styria	Mariazell, Wald in Süden (Annaburg)	47.763879	15.313651		24-Aug-2020	Schwentner, M.	ISOBA038-25	BOLD:AAV7783
NHMW-ZOO-CR26795	Trachelipus	ratzeburgi		Austria	Styria	Mariazell, Wald in Süden (Annaburg)	47.763879	15.313651		24-Aug-2020	Schwentner, M.	ISOBA039-25	BOLD:AAV6691
NHMW-ZOO-CR26796	Trachelipus	rathkii		Austria	Styria	Mariazell, Wald in Süden (Annaburg)	47.763879	15.313651		24-Aug-2020	Schwentner, M.	ISOBA040-25	BOLD:AGZ1574
NHMW-ZOO-CR26798	Trachelipus	rathkii		Austria	Styria	Mariazell, Wald in Süden (Annaburg)	47.763879	15.313651		24-Aug-2020	Schwentner, M.	ISOBA041-25	BOLD:AGZ1574
NHMW-ZOO-CR26799	Lepidoniscus	minutus		Austria	Styria	Mariazell, Wald in Süden (Annaburg)	47.763879	15.313651		24-Aug-2020	Schwentner, M.	ISOBA042-25	BOLD:AAV7783
NHMW-ZOO-CR26801	Trachelipus	rathkii		Austria	Vienna	Wien, Uferbereich Wienfluss vor Wehr 1	48.205914	16.230997		28-Aug-2020	Macek, O.	ISOBA043-25	BOLD:AAH4102
NHMW-ZOO-CR26802	Trachelipus	rathkii		Austria	Vienna	Wien, Uferbereich Wienfluss vor Wehr 1	48.205914	16.230997		28-Aug-2020	Macek, O.	ISOBA044-25	BOLD:AAH4102
NHMW-ZOO-CR26803	Trachelipus	rathkii		Austria	Vienna	Wien, Uferbereich Mauerbach	48.207255	16.231511		28-Aug-2020	Schwentner, M.	ISOBA045-25	BOLD:AGZ1574
NHMW-ZOO-CR26804	Trachelipus	rathkii		Austria	Vienna	Wien, Uferbereich Mauerbach	48.207255	16.231511		28-Aug-2020	Schwentner, M.	ISOBA046-25	BOLD:AAH4102
NHMW-ZOO-CR26806	Porcellium	collicola		Austria	Vienna	Wien, Uferbereich Mauerbach	48.207255	16.231511		28-Aug-2020	Schwentner, M.	ISOBA047-25	BOLD:AEO7189
NHMW-ZOO-CR26808	Philoscia	muscorum		Austria	Vienna	Wien, Uferbereich Mauerbach	48.207255	16.231511		28-Aug-2020	Schwentner, M.	ISOBA048-25	BOLD:AAH4103
NHMW-ZOO-CR26846	Trachelipus	ratzeburgi		Austria	Tyrol	Antenlochklamm W-Hang, Bachbegleitend an Kalkfelsen, Buchen-Mischwald, in Humusreicher, feuchter Laubstreu	47.68855	12.39295		5-Sep-2020	Macek, O.	ISOBA049-25	BOLD:AAV6691
NHMW-ZOO-CR26847	Ligidium	germanicum		Austria	Tyrol	Antenlochklamm W-Hang, Bachbegleitend an Kalkfelsen, Buchen-Mischwald, in Humusreicher, feuchter Laubstreu	47.68855	12.39295		5-Sep-2020	Macek, O.	ISOBA050-25	BOLD:AAE0735
NHMW-ZOO-CR26848	Ligidium	germanicum		Austria	Tyrol	Antenlochklamm W-Hang, Bachbegleitend an Kalkfelsen, Buchen-Mischwald, in Humusreicher, feuchter Laubstreu	47.68855	12.39295		5-Sep-2020	Macek, O.	ISOBA051-25	BOLD:AAE0735
NHMW-ZOO-CR26849	Ligidium	germanicum		Austria	Tyrol	Antenlochklamm W-Hang, Bachbegleitend an Kalkfelsen, Buchen-Mischwald, in Humusreicher, feuchter Laubstreu	47.68855	12.39295		5-Sep-2020	Macek, O.	ISOBA052-25	BOLD:AAE0735
NHMW-ZOO-CR26850	Lepidoniscus	minutus		Austria	Tyrol	Antenlochklamm W-Hang, Bachbegleitend an Kalkfelsen, Buchen-Mischwald, in Humusreicher, feuchter Laubstreu	47.68855	12.39295		5-Sep-2020	Macek, O.	ISOBA053-25	BOLD:AAV7783
NHMW-ZOO-CR26949	Protracheoniscus	politus		Austria	Lower Austria	250m östlich von Kartause Mauerbach; Buchen-, Eichen-Mischwald; dicke Laubstreu mit Totholz	48.24922	16.17119		4-Oct-2020	Akkari, N.; Roithmair, Z.; Macek, O.	ISOBA054-25	BOLD:ADK9732
NHMW-ZOO-CR26950	Protracheoniscus	politus		Austria	Lower Austria	250m östlich von Kartause Mauerbach; Buchen-, Eichen-Mischwald; dicke Laubstreu mit Totholz	48.24922	16.17119		4-Oct-2020	Akkari, N.; Roithmair, Z.; Macek, O.	ISOBA055-25	BOLD:ADK9732
NHMW-ZOO-CR26951	Protracheoniscus	politus		Austria	Lower Austria	250m östlich von Kartause Mauerbach; Buchen-, Eichen-Mischwald; dicke Laubstreu mit Totholz	48.24922	16.17119		4-Oct-2020	Akkari, N.; Roithmair, Z.; Macek, O.	ISOBA056-25	BOLD:ADK9732
NHMW-ZOO-CR26953	Protracheoniscus	politus		Austria	Lower Austria	250m östlich von Kartause Mauerbach; Buchen-, Eichen-Mischwald; dicke Laubstreu mit Totholz	48.24922	16.17119		4-Oct-2020	Akkari, N.; Roithmair, Z.; Macek, O.	ISOBA057-25	BOLD:ADK9732
NHMW-ZOO-CR26954	Trachelipus	ratzeburgi		Austria	Lower Austria	Unter Sievering; 50m nördlich von Sisi-Kapelle; offene feuchte Buchen-, Föhren-Mischwald; dünne Laubstreu mit Totholzästen	48.26016	16.31082		5-Oct-2020	Akkari, N.; Roithmair, Z.; Macek, O.	ISOBA058-25	BOLD:AAV6691
NHMW-ZOO-CR26955	Trachelipus	rathkii		Austria	Lower Austria	Unter Sievering; 50m nördlich von Sisi-Kapelle; offene feuchte Buchen-, Föhren-Mischwald; dünne Laubstreu mit Totholzästen	48.26016	16.31082		5-Oct-2020	Akkari, N.; Roithmair, Z.; Macek, O.	ISOBA059-25	BOLD:AGZ1574
NHMW-ZOO-CR26956	Protracheoniscus	politus		Austria	Lower Austria	Unter Sievering; 50m nördlich von Sisi-Kapelle; offene feuchte Buchen-, Föhren-Mischwald; dünne Laubstreu mit Totholzästen	48.26016	16.31082		5-Oct-2020	Akkari, N.; Roithmair, Z.; Macek, O.	ISOBA060-25	BOLD:ADK9732
NHMW-ZOO-CR26958	Protracheoniscus	politus		Austria	Lower Austria	Unter Sievering; 50m nördlich von Sisi-Kapelle; offene feuchte Buchen-, Föhren-Mischwald; dünne Laubstreu mit Totholzästen	48.26016	16.31082		5-Oct-2020	Akkari, N.; Roithmair, Z.; Macek, O.	ISOBA061-25	BOLD:ADK9732
NHMW-ZOO-CR26959	Lepidoniscus	minutus		Austria	Lower Austria	Unter Sievering; 50m nördlich von Sisi-Kapelle; offene feuchte Buchen-, Föhren-Mischwald; dünne Laubstreu mit Totholzästen	48.26016	16.31082		5-Oct-2020	Akkari, N.; Roithmair, Z.; Macek, O.	ISOBA062-25	BOLD:AAV7783
NHMW-ZOO-CR26960	Hyloniscus	riparius		Austria	Lower Austria	Unter Sievering; 50m nördlich von Sisi-Kapelle; offene feuchte Buchen-, Föhren-Mischwald; dünne Laubstreu mit Totholzästen	48.26016	16.31082		5-Oct-2020	Akkari, N.; Roithmair, Z.; Macek, O.	ISOBA063-25	BOLD:AAV6495
NHMW-ZOO-CR26961	Lepidoniscus	minutus		Austria	Lower Austria	Unter Sievering; 50m nördlich von Sisi-Kapelle; offene feuchte Buchen-, Föhren-Mischwald; dünne Laubstreu mit Totholzästen	48.26016	16.31082		5-Oct-2020	Akkari, N.; Roithmair, Z.; Macek, O.	ISOBA064-25	BOLD:AAV7783
NHMW-ZOO-CR26962	Protracheoniscus	politus		Austria	Lower Austria	Unter Sievering; 50m nördlich von Sisi-Kapelle; offene feuchte Buchen-, Föhren-Mischwald; dünne Laubstreu mit Totholzästen	48.26016	16.31082		5-Oct-2020	Akkari, N.; Roithmair, Z.; Macek, O.	ISOBA065-25	BOLD:ADK9732
NHMW-ZOO-CR27209	Armadillidium	arcangelii		Austria	Vienna	Erna-Popper-Gärten	48.25421	16.395384		17-Apr-2020	Greilhuber, M.	ISOBA066-25	BOLD:AGO4776
NHMW-ZOO-CR27210	Armadillidium	arcangelii		Austria	Vienna	Erna-Popper-Gärten	48.25421	16.395384		17-Apr-2020	Greilhuber, M.	ISOBA067-25	BOLD:AGO4776
NHMW-ZOO-CR27211	Armadillidium	vulgare		Austria	Vienna	Erna-Popper-Gärten	48.25421	16.395384		17-Apr-2020	Greilhuber, M.	ISOBA068-25	BOLD:AEK7048
NHMW-ZOO-CR27212	Armadillidium	arcangelii		Austria	Vienna	Erna-Popper-Gärten	48.25421	16.395384		17-Apr-2020	Greilhuber, M.	ISOBA069-25	BOLD:AGO4774
NHMW-ZOO-CR27214	Armadillidium	vulgare		Austria	Vienna	Mintzgärten	48.225805	16.39493		17-Apr-2020	Greilhuber, M.	ISOBA070-25	BOLD:AFF2512
NHMW-ZOO-CR27215	Armadillidium	vulgare		Austria	Lower Austria	Hinterleiten Wiesen Süd	48.15602	15.97172		19-Jun-2021	Greilhuber, M.	ISOBA071-25	BOLD:AEK7048
NHMW-ZOO-CR27216	Trachelipus	ratzeburgi		Austria	Lower Austria	Hinterleiten Wald	48.15746	15.96627		19-Jun-2021	Greilhuber, M.	ISOBA072-25	BOLD:AGY1065
NHMW-ZOO-CR27217	Trachelipus	ratzeburgi		Austria	Lower Austria	Hinterleiten Wald	48.15746	15.96627		19-Jun-2021	Greilhuber, M.	ISOBA073-25	BOLD:AGY1065
NHMW-ZOO-CR27219	Protracheoniscus	politus		Austria	Lower Austria	Hinterleiten Wald	48.15746	15.96627		19-Jun-2021	Greilhuber, M.	ISOBA074-25	BOLD:ADK9732
NHMW-ZOO-CR27220	Protracheoniscus	politus		Austria	Lower Austria	Hinterleiten Wald	48.15746	15.96627		19-Jun-2021	Greilhuber, M.	ISOBA075-25	BOLD:ADK9732
NHMW-ZOO-CR27222	Ligidium	germanicum		Austria	Lower Austria	Hinterleiten Wald	48.15746	15.96627		19-Jun-2021	Greilhuber, M.	ISOBA076-25	BOLD:AAE0735
NHMW-ZOO-CR27224	Hyloniscus	riparius		Austria	Lower Austria	Hinterleiten Wald	48.15746	15.96627		19-Jun-2021	Greilhuber, M.	ISOBA077-25	BOLD:AAV6495
NHMW-ZOO-CR27225	Porcellio	scaber		Austria	Lower Austria	Hinterleiten Wald (Ost)	48.15746	15.96627		19-Jun-2021	Greilhuber, M.	ISOBA078-25	BOLD:AAC3755
NHMW-ZOO-CR27226	Armadillidium	vulgare		Austria	Lower Austria	Hinterleiten Wald (Ost)	48.15746	15.96627		19-Jun-2021	Greilhuber, M.	ISOBA079-25	BOLD:AGZ1239
NHMW-ZOO-CR27227	Armadillidium	vulgare		Austria	Lower Austria	Hinterleiten Wald (Ost)	48.15746	15.96627		19-Jun-2021	Greilhuber, M.	ISOBA080-25	BOLD:AAH4111
NHMW-ZOO-CR27228	Philoscia	affinis		Austria	Lower Austria	Hinterleiten Wald (Ost)	48.15746	15.96627		19-Jun-2021	Greilhuber, M.	ISOBA081-25	BOLD:AGZ1797
NHMW-ZOO-CR27229	Philoscia	affinis		Austria	Lower Austria	Hinterleiten Wald (Ost)	48.15746	15.96627		19-Jun-2021	Greilhuber, M.	ISOBA082-25	BOLD:AAY1058
NHMW-ZOO-CR27230	Ligidium	germanicum		Austria	Lower Austria	Hinterleiten Wald (Ost)	48.15746	15.96627		19-Jun-2021	Greilhuber, M.	ISOBA083-25	BOLD:AAE0735
NHMW-ZOO-CR27231	Ligidium	germanicum		Austria	Lower Austria	Hinterleiten Wald (Ost)	48.15746	15.96627		19-Jun-2021	Greilhuber, M.	ISOBA084-25	BOLD:AAE0735
NHMW-ZOO-CR27232	Ligidium	germanicum		Austria	Lower Austria	Hinterleiten Wald (Ost)	48.15746	15.96627		19-Jun-2021	Greilhuber, M.	ISOBA085-25	BOLD:AAE0735
NHMW-ZOO-CR27233	Trichoniscus	pusillus	pusillus	Austria	Lower Austria	Hinterleiten Wald (Ost)	48.15746	15.96627		19-Jun-2021	Greilhuber, M.	ISOBA086-25	BOLD:AAZ1993
NHMW-ZOO-CR27234	Trichoniscus	pusillus	pusillus	Austria	Lower Austria	Hinterleiten Wald (Ost)	48.15746	15.96627		19-Jun-2021	Greilhuber, M.	ISOBA087-25	BOLD:AAZ1993
NHMW-ZOO-CR27236	Philoscia	affinis		Austria	Lower Austria	Hinterleiten Wald (Ost)	48.15746	15.96627		19-Jun-2021	Greilhuber, M.	ISOBA088-25	BOLD:AGZ1797
NHMW-ZOO-CR27237	Philoscia	affinis		Austria	Lower Austria	Hinterleiten Wald (Ost)	48.15746	15.96627		19-Jun-2021	Greilhuber, M.	ISOBA089-25	BOLD:AGZ1797
NHMW-ZOO-CR27239	Protracheoniscus	politus		Austria	Lower Austria	Hinterleiten Wald (Ost)	48.15746	15.96627		19-Jun-2021	Greilhuber, M.	ISOBA090-25	BOLD:ADK9732
NHMW-ZOO-CR27243	Oniscus	asellus		Austria	Lower Austria	Hinterleiten Wald (Ost)	48.15746	15.96627		19-Jun-2021	Greilhuber, M.	ISOBA091-25	BOLD:ADM8116
NHMW-ZOO-CR27244	Trachelipus	ratzeburgi		Austria	Lower Austria	Hinterleiten Wald (Ost)	48.15746	15.96627		19-Jun-2021	Greilhuber, M.	ISOBA092-25
NHMW-ZOO-CR27245	Trachelipus	ratzeburgi		Austria	Lower Austria	Hinterleiten Wald (Ost)	48.15746	15.96627		19-Jun-2021	Greilhuber, M.	ISOBA093-25	BOLD:AGY1065
NHMW-ZOO-CR27246	Trachelipus	ratzeburgi		Austria	Lower Austria	Hinterleiten Wald (Ost)	48.15746	15.96627		19-Jun-2021	Greilhuber, M.	ISOBA094-25	BOLD:AGY1065
NHMW-ZOO-CR27247	Porcellio	spinicornis		Austria	Lower Austria	Eichgraben- N-Potzenstein, Eichen-Buchen Mischwald	48.16725	15.98324		19-Jun-2021	Macek, Oliver	ISOBA095-25	BOLD:AGA9677
NHMW-ZOO-CR27248	Porcellio	spinicornis		Austria	Lower Austria	Eichgraben- N-Potzenstein, Eichen-Buchen Mischwald	48.16725	15.98324		19-Jun-2021	Macek, Oliver	ISOBA096-25	BOLD:AGA9677
NHMW-ZOO-CR27249	Protracheoniscus	politus		Austria	Lower Austria	Eichgraben- N-Potzenstein, Eichen-Buchen Mischwald	48.16725	15.98324		19-Jun-2021	Macek, Oliver	ISOBA097-25	BOLD:ADK9732
NHMW-ZOO-CR27251	Trachelipus	ratzeburgi		Austria	Salzburg	Salzburg-Lungau- Nationalpark Hohe Tauern, Sticklerhütte- Richtung Mur Ursprung, Almwiese neben dem Mur-Fluss, unter Steinen	48.21289	16.43177		17-Jul-2021	Macek, Oliver	ISOBA098-25	BOLD:AAV6691
NHMW-ZOO-CR27252	Porcellio	spinicornis		Austria	Vienna	Donauinsel- Tritonwasser, in Laubstreu, Pappel	48.21289	16.43177		11-Jun-2021	Macek, Oliver	ISOBA099-25	BOLD:AGA9677
NHMW-ZOO-CR27253	Trachelipus	rathkii		Austria	Styria	Graz, Göstling	47.1012	15.3835		28-Jun-2021	Koblmüller, Stephan	ISOBA100-25	BOLD:ADM8088
NHMW-ZOO-CR27254	Porcellio	scaber		Austria	Styria	Graz, Göstling	47.1012	15.3835		28-Jun-2021	Koblmüller, Stephan	ISOBA101-25	BOLD:AAC3755
NHMW-ZOO-CR27255	Porcellio	scaber		Austria	Styria	Graz, Göstling	47.1012	15.3835		28-Jun-2021	Koblmüller, Stephan	ISOBA102-25	BOLD:AAC3755
NHMW-ZOO-CR27256	Porcellio	scaber		Austria	Styria	Graz, Göstling	47.1012	15.3835		28-Jun-2021	Koblmüller, Stephan	ISOBA103-25	BOLD:AAC3755
NHMW-ZOO-CR27257	Porcellio	scaber		Austria	Styria	Graz, Göstling	47.1012	15.3835		28-Jun-2021	Koblmüller, Stephan	ISOBA104-25	BOLD:AAC3755
NHMW-ZOO-CR27259	Armadillidium	vulgare		Austria	Styria	Graz, Göstling	47.1012	15.3835		28-Jun-2021	Koblmüller, Stephan	ISOBA105-25	BOLD:AAH4111
NHMW-ZOO-CR27260	Armadillidium	vulgare		Austria	Styria	Graz, Göstling	47.1012	15.3835		28-Jun-2021	Koblmüller, Stephan	ISOBA106-25	BOLD:AAU1529
NHMW-ZOO-CR27262	Armadillidium	versicolor		Austria	Styria	Graz, Göstling	47.1012	15.3835		28-Jun-2021	Koblmüller, Stephan	ISOBA107-25	BOLD:AGY9981
NHMW-ZOO-CR27265	Armadillidium	vulgare		Austria	Burgenland	bei brücke von Andau, unter Totholz	47.707277778	17.0765		28-Jul-2021	Schwentner, M.	ISOBA108-25	BOLD:AFF2512
NHMW-ZOO-CR27266	Armadillidium	vulgare		Austria	Burgenland	bei brücke von Andau, unter Totholz	47.707277778	17.0765		28-Jul-2021	Schwentner, M.	ISOBA109-25	BOLD:AFF2512
NHMW-ZOO-CR27269	Trachelipus	ratzeburgi		Austria	Styria	Ban Schwanberg, Weinebene; 1681m	46.81191	15.011495	1681	20-Jun-2021	Koblmüller, Stephan	ISOBA110-25	BOLD:AAV6691
NHMW-ZOO-CR27270	Trachelipus	ratzeburgi		Austria	Styria	Ban Schwanberg, Weinebene; 1681m	46.81191	15.011495	1681	20-Jun-2021	Koblmüller, Stephan	ISOBA111-25	BOLD:AAV6691
NHMW-ZOO-CR27271	Trachelipus	ratzeburgi		Austria	Lower Austria	Mitterbach, Gemeinde Alpe, nähe Terzerhaus	47.81276	15.24856		16-Jul-2021	Schwentner, Martin	ISOBA112-25	BOLD:AGY1065
NHMW-ZOO-CR27272	Trachelipus	rathkii		Austria	Lower Austria	Annaberg, Persion Kobichl (entlang Waldrand und Feld)	47.87425	15.3349		14-Jul-2021	Schwentner, Martin	ISOBA113-25	BOLD:AAH4109
NHMW-ZOO-CR27273	Porcellium	fiumanum	fiumanum	Austria	Lower Austria	Annaberg, Persion Kobichl (entlang Waldrand und Feld)	47.87425	15.3349		14-Jul-2021	Schwentner, Martin	ISOBA114-25	BOLD:AGY1068
NHMW-ZOO-CR27274	Philoscia	affinis		Austria	Lower Austria	Annaberg, Persion Kobichl (entlang Waldrand und Feld)	47.87425	15.3349		14-Jul-2021	Schwentner, Martin	ISOBA115-25	BOLD:AAY1058
NHMW-ZOO-CR27275	Lepidoniscus	minutus		Austria	Lower Austria	Annaberg, Persion Kobichl (entlang Waldrand und Feld)	47.87425	15.3349		14-Jul-2021	Schwentner, Martin	ISOBA116-25	BOLD:AAV7783
NHMW-ZOO-CR27276	Philoscia	affinis		Austria	Lower Austria	Annaberg, Persion Kobichl (entlang Waldrand und Feld)	47.87425	15.3349		14-Jul-2021	Schwentner, Martin	ISOBA117-25	BOLD:AAY1058
NHMW-ZOO-CR27277	Lepidoniscus	minutus		Austria	Lower Austria	Annaberg, Persion Kobichl (entlang Waldrand und Feld)	47.87425	15.3349		14-Jul-2021	Schwentner, Martin	ISOBA118-25	BOLD:AAV7783
NHMW-ZOO-CR27278	Protracheoniscus	politus		Austria	Lower Austria	Annaberg, Persion Kobichl (entlang Waldrand und Feld)	47.87425	15.3349		14-Jul-2021	Schwentner, Martin	ISOBA119-25	BOLD:ADK9732
NHMW-ZOO-CR27279	Trachelipus	rathkii		Austria	Lower Austria	Annaberg, Persion Kobichl (entlang Waldrand und Feld)	47.87425	15.3349		14-Jul-2021	Schwentner, Martin	ISOBA120-25	BOLD:AAH4109
NHMW-ZOO-CR27280	Trachelipus	rathkii		Austria	Lower Austria	Annaberg, Persion Kobichl (entlang Waldrand und Feld)	47.87425	15.3349		14-Jul-2021	Schwentner, Martin	ISOBA121-25	BOLD:AAH4109
NHMW-ZOO-CR27281	Trachelipus	rathkii		Austria	Lower Austria	Annaberg, Persion Kobichl (entlang Waldrand und Feld)	47.87425	15.3349		14-Jul-2021	Schwentner, Martin	ISOBA122-25	BOLD:AAH4102
NHMW-ZOO-CR27285	Oniscus	asellus		Austria	Lower Austria	Annaberg, Persion Kobichl (entlang Waldrand und Feld)	47.87425	15.3349		14-Jul-2021	Schwentner, Martin	ISOBA123-25	BOLD:ADK9123
NHMW-ZOO-CR27286	Trachelipus	rathkii		Austria	Lower Austria	Waldweg entlang Pielachufer (bei Abenteuerland Pielachtal)	48.083	15.49715		15-Jul-2021	Schwentner, Martin	ISOBA124-25	BOLD:AAH4109
NHMW-ZOO-CR27288	Armadillidium	vulgare		Austria	Lower Austria	Waldweg entlang Pielachufer (bei Abenteuerland Pielachtal)	48.083	15.49715		15-Jul-2021	Schwentner, Martin	ISOBA125-25	BOLD:AGZ1239
NHMW-ZOO-CR27289	Armadillidium	vulgare		Austria	Lower Austria	Waldweg entlang Pielachufer (bei Abenteuerland Pielachtal)	48.083	15.49715		15-Jul-2021	Schwentner, Martin	ISOBA126-25	BOLD:AGZ1239
NHMW-ZOO-CR27290	Hyloniscus	riparius		Austria	Lower Austria	Waldweg entlang Pielachufer (bei Abenteuerland Pielachtal)	48.083	15.49715		15-Jul-2021	Schwentner, Martin	ISOBA127-25	BOLD:AAV6495
NHMW-ZOO-CR27883	Porcellio	scaber		Austria	Lower Austria	Mödling, Wiesengasse, Garten	48.080366	16.2940348		26-Mar-2022	Leeb, Christoph	ISOBA128-25	BOLD:AAC3755
NHMW-ZOO-CR27884	Porcellio	scaber		Austria	Lower Austria	Mödling, Wiesengasse, Garten	48.080366	16.2940348		26-Mar-2022	Leeb, Christoph	ISOBA129-25	BOLD:AAC3755
NHMW-ZOO-CR27887	Armadillidium	vulgare		Austria	Burgenland	Burgauberg Hochkogel, auf Hof (im Umkreis von ca. 50m gesammelt)	47.132033	16.135797		4-Jun-2022	Schwentner, Martin	ISOBA130-25	BOLD:AAH4111
NHMW-ZOO-CR27888	Armadillidium	vulgare		Austria	Burgenland	Burgauberg Hochkogel, auf Hof (im Umkreis von ca. 50m gesammelt)	47.132033	16.135797		4-Jun-2022	Schwentner, Martin	ISOBA131-25	BOLD:AFF2512
NHMW-ZOO-CR27889	Armadillidium	vulgare		Austria	Burgenland	Burgauberg Hochkogel, auf Hof (im Umkreis von ca. 50m gesammelt)	47.132033	16.135797		4-Jun-2022	Schwentner, Martin	ISOBA132-25	BOLD:AFF2512
NHMW-ZOO-CR27890	Armadillidium	vulgare		Austria	Burgenland	Burgauberg Hochkogel, auf Hof (im Umkreis von ca. 50m gesammelt)	47.132033	16.135797		4-Jun-2022	Schwentner, Martin	ISOBA133-25	BOLD:AAH4111
NHMW-ZOO-CR27891	Armadillidium	vulgare		Austria	Burgenland	Burgauberg Hochkogel, auf Hof (im Umkreis von ca. 50m gesammelt)	47.132033	16.135797		4-Jun-2022	Schwentner, Martin	ISOBA134-25	BOLD:AFF2512
NHMW-ZOO-CR27892	Armadillidium	vulgare		Austria	Burgenland	Burgauberg Hochkogel, auf Hof (im Umkreis von ca. 50m gesammelt)	47.132033	16.135797		4-Jun-2022	Schwentner, Martin	ISOBA135-25	BOLD:AAH4111
NHMW-ZOO-CR27893	Armadillidium	vulgare		Austria	Burgenland	Burgauberg Hochkogel, auf Hof (im Umkreis von ca. 50m gesammelt)	47.132033	16.135797		4-Jun-2022	Schwentner, Martin	ISOBA136-25	BOLD:AFF2512
NHMW-ZOO-CR27896	Trachelipus	ratzeburgi		Austria	Vienna	Donauinsel- Tritonwasser, in Laubstreu, Pappel	48.21289	16.43177		11-Jun-2021	Macek, Oliver	ISOBA137-25	BOLD:AAV6691
NHMW-ZOO-CR27897	Trachelipus	ratzeburgi		Austria	Vienna	Donauinsel- Tritonwasser, in Laubstreu, Pappel	48.21289	16.43177		11-Jun-2021	Macek, Oliver	ISOBA138-25	BOLD:AAV6691
NHMW-ZOO-CR27898	Porcellio	spinicornis		Austria	Vienna	Donauinsel- Tritonwasser, in Laubstreu, Pappel	48.21289	16.43177		11-Jun-2021	Macek, Oliver	ISOBA139-25	BOLD:AGA9677
NHMW-ZOO-CR27916	Porcellio	scaber		Austria	Vienna	Friedhof Ottakring, auf Mauer (bei Urnenhain), Gebiet 24	48.212071	16.274202		10-Jun-2022	Hörweg, Christoph	ISOBA140-25	BOLD:AAC3755
NHMW-ZOO-CR27917	Porcellio	spinicornis		Austria	Vienna	Heschteich (Naturdenkmal), unter Baumrinde, Gebiet 28	48.215031	16.274202		10-Jun-2022	Hörweg, Christoph	ISOBA141-25	BOLD:AGA9677
NHMW-ZOO-CR27919	Trachelipus	ratzeburgi		Austria	Vienna	KZO Moosgraben; unter Totholz	48.222952	16.255155		10-Jun-2022	Szucsich, Nikolaus	ISOBA142-25	BOLD:AAV6691
NHMW-ZOO-CR27921	Platyarthrus	hoffmannseggi		Austria	Vienna	KZO Moosgraben; mit Ameisen unter Betonplatte im Wald	48.2215231	16.2549898		10-Jun-2022	Szucsich, Nikolaus	ISOBA143-25	BOLD:AGY1979
NHMW-ZOO-CR27924	Porcellio	spinicornis		Austria	Lower Austria	Leiser Berge, Ernstbrunn, Au, Laubwald, Waldlichtung	48.567608	16.383597		24-Jun-2022	Szucsich, Nikolaus	ISOBA144-25	BOLD:AGA9677
NHMW-ZOO-CR27925	Cylisticus	convexus		Austria	Lower Austria	Leiser Berge, Ernstbrunn, Au, Laubwald, Waldlichtung	48.567608	16.383597		24-Jun-2022	Szucsich, Nikolaus	ISOBA145-25	BOLD:AAU8054
NHMW-ZOO-CR27927	Armadillidium	versicolor		Austria	Lower Austria	bewaldeter Steinbruch, teils noch mit offenen Felsen und Trockenvegetation; Fläche 12	48.55853	16.35246		--	Koblmüller, Stephan	ISOBA146-25	BOLD:AAV9853
NHMW-ZOO-CR27930	Cylisticus	convexus		Austria	Lower Austria	Leiser Berge, Ernstbrunn, Au, Laubwald, Waldlichtung	48.567608	16.383597		24-Jun-2022	Szucsich, Nikolaus	ISOBA147-25	BOLD:AAU8054
NHMW-ZOO-CR27932	Armadillidium	versicolor		Austria	Styria	Graz, Gösting	47.1011	15.3836	392	30-Apr-2022	Koblmüller, Stephan	ISOBA148-25	BOLD:AGY9982
NHMW-ZOO-CR27934	Trachelipus	ratzeburgi		Austria	Upper Austria	Ebensee	47.83761	13.726652	674	21-Aug-2021	Koblmüller, Stephan	ISOBA149-25	BOLD:AAV6691
NHMW-ZOO-CR27935	Porcellio	scaber		Austria	Styria	Graz, Murufer	47.0987	15.4124	352	7-Apr-2022	Koblmüller, Stephan	ISOBA150-25	BOLD:AAC3755
NHMW-ZOO-CR27936	Ligidium	hypnorum		Austria	Styria	Badl, Badl-Klamm	47.2301	15.3574	573	7-Jan-2022	Koblmüller, Stephan	ISOBA151-25	BOLD:AAF5619
NHMW-ZOO-CR27938	Armadillidium	vulgare		Austria	Styria	Graz, Andritzbach Ufer	47.0997	15.4134	352	28-Mar-2022	Koblmüller, Stefan	ISOBA152-25	BOLD:AGZ2578
NHMW-ZOO-CR27939	Armadillidium	vulgare		Austria	Upper Austria	St. Nikola an der Donau, Stillensteinklamm	48.238	14.886	260	15-Apr-2022	Koblmüller, Stefan	ISOBA153-25	BOLD:AAE6611
NHMW-ZOO-CR27940	Armadillidium	vulgare		Austria	Styria	Graz, Gösting	47.1011	15.3836	392	30-Apr-2022	Koblmüller, Stefan	ISOBA154-25	BOLD:AGZ2578
NHMW-ZOO-CR27941	Asellus	aquaticus		Austria	Styria	Graz	47.0937	15.4171		4-Apr-2022	Koblmüller, Stefan	ISOBA155-25	BOLD:AAA1970
NHMW-ZOO-CR27942	Asellus	aquaticus		Austria	Styria	Graz, Andritzbach	47.0996	15.4134		28-Mar-2022	Koblmüller, Stefan	ISOBA156-25	BOLD:AAA1970
NHMW-ZOO-CR27943	Ligidium	germanicum		Austria	Styria	Leutschach, Heiligengeistklamm	46.636103	15.468854	429	3-Jan-2022	Koblmüller, Stefan	ISOBA157-25	BOLD:AED6140
NHMW-ZOO-CR27944	Armadillidium	vulgare		Austria	Styria	Graz, Murufer	47.0933	15.4184	350	4-Apr-2022	Koblmüller, Stefan	ISOBA158-25	BOLD:AFF2512
NHMW-ZOO-CR27945	Armadillidium	vulgare		Austria	Styria	Graz, Murufer	47.0933	15.4184	350	4-Apr-2022	Koblmüller, Stefan	ISOBA159-25	BOLD:AFF2512
NHMW-ZOO-CR27946	Protracheoniscus	politus		Austria	Styria	Graz, Gösting	47.1022	15.38337	453	30-Apr-2022	Koblmüller, Stefan	ISOBA160-25	BOLD:ADK9732
NHMW-ZOO-CR27947	Protracheoniscus	politus		Austria	Styria	Graz, Gösting	47.1022	15.38337	453	30-Apr-2022	Koblmüller, Stefan	ISOBA161-25	BOLD:ADK9732
NHMW-ZOO-CR27948	Protracheoniscus	politus		Austria	Styria	Graz, Gösting	47.1022	15.38337	453	30-Apr-2022	Koblmüller, Stefan	ISOBA162-25	BOLD:ADK9732
NHMW-ZOO-CR27949	Porcellio	spinicornis		Austria	Styria	Graz, Gösting	47.101832	15.382115	440	13-Nov-2021	Koblmüller, Stefan	ISOBA163-25	BOLD:AGA9677
NHMW-ZOO-CR27950	Porcellio	spinicornis		Austria	Styria	Graz, Gösting	47.101832	15.382115	440	13-Nov-2021	Koblmüller, Stefan	ISOBA164-25	BOLD:AGA9677
NHMW-ZOO-CR27951	Protracheoniscus	politus		Austria	Styria	Graz, Gösting	47.101832	15.382115	440	13-Nov-2021	Koblmüller, Stefan	ISOBA165-25	BOLD:ADK9732
NHMW-ZOO-CR27952	Protracheoniscus	politus		Austria	Styria	Graz, Gösting	47.101832	15.382115	440	13-Nov-2021	Koblmüller, Stefan	ISOBA166-25	BOLD:ADK9732
NHMW-ZOO-CR27954	Porcellio	scaber		Austria	Styria	Graz, Gösting	47.1011	15.3836	392	30-Apr-2022	Koblmüller, Stefan	ISOBA167-25	BOLD:AAC3755
NHMW-ZOO-CR27956	Protracheoniscus	politus		Austria	Styria	Graz, Gösting	47.1011	15.3836	392	30-Apr-2022	Koblmüller, Stefan	ISOBA168-25	BOLD:ADK9732
NHMW-ZOO-CR27957	Protracheoniscus	politus		Austria	Styria	Badl-Klamm	47.228	15.3476	513	23-Jan-2022	Koblmüller, Stefan	ISOBA169-25	BOLD:ADK9732
NHMW-ZOO-CR27959	Asellus	aquaticus		Austria	Styria	Bad Radkersburg, Drauchenbach	46.688837	15.995451		13-May-2022	Gessl, Wolfgang	ISOBA170-25	BOLD:AAA1970
NHMW-ZOO-CR27961	Philoscia	affinis		Austria	Styria	Graz, Mur Ufer	47.0991	15.4119	351	28-Mar-2022	Koblmüller, Stefan	ISOBA171-25	BOLD:AAY1058
NHMW-ZOO-CR27962	Armadillidium	vulgare		Austria	Styria	Graz, Mur Ufer	47.0991	15.4119	351	28-Mar-2022	Koblmüller, Stefan	ISOBA172-25	BOLD:AGZ2578
NHMW-ZOO-CR27963	Trachelipus	rathkii		Austria	Styria	Graz, Mur Ufer	47.0991	15.4119	351	28-Mar-2022	Koblmüller, Stefan	ISOBA173-25	BOLD:AGZ1571
NHMW-ZOO-CR27964	Philoscia	affinis		Austria	Styria	Graz, Mur Ufer	47.0991	15.4119	351	28-Mar-2022	Koblmüller, Stefan	ISOBA174-25	BOLD:AGZ1797
NHMW-ZOO-CR27965	Protracheoniscus	politus		Austria	Styria	Thal	47.076514	15.362906	485	21-Nov-2021	Koblmüller, Stefan	ISOBA175-25	BOLD:ADK9732
NHMW-ZOO-CR27966	Protracheoniscus	politus		Austria	Styria	Thal	47.076514	15.362906	485	21-Nov-2021	Koblmüller, Stefan	ISOBA176-25	BOLD:ADK9732
NHMW-ZOO-CR27967	Protracheoniscus	politus		Austria	Styria	Thal	47.076514	15.362906	485	21-Nov-2021	Koblmüller, Stefan	ISOBA177-25	BOLD:ADK9732
NHMW-ZOO-CR27968	Trachelipus	ratzeburgi		Austria	Tyrol	Weissensee; Waldrand neben dem Weg am See, unter Moos	47.361263	10.868889		9-Jul-2022	Macek, Oliver	ISOBA178-25	BOLD:AAV6691
NHMW-ZOO-CR27970	Trichoniscus	pusillus	pusillus	Austria	Tyrol	Weissensee; Waldrand neben dem Weg am See, unter Moos	47.361263	10.868889		9-Jul-2022	Macek, Oliver	ISOBA179-25	BOLD:AAN7523
NHMW-ZOO-CR27972	Ligidium	hypnorum		Austria	Tyrol	Moor, in der Übergangszone, zwischen Graspolster unter dem Moos	47.39036	10.911953		9-Jul-2022	Macek, Oliver	ISOBA180-25	BOLD:AAF5619
NHMW-ZOO-CR27973	Ligidium	hypnorum		Austria	Tyrol	Moor, in der Übergangszone, zwischen Graspolster unter dem Moos	47.39036	10.911953		9-Jul-2022	Macek, Oliver	ISOBA181-25	BOLD:AAF5619
NHMW-ZOO-CR27974	Trichoniscus	pusillus	pusillus	Austria	Tyrol	Moor, in der Übergangszone, zwischen Graspolster unter dem Moos	47.39036	10.911953		9-Jul-2022	Macek, Oliver	ISOBA182-25	BOLD:AAN7523
NHMW-ZOO-CR27975	Hyloniscus	riparius		Austria	Tyrol	Moor, in der Übergangszone, zwischen Graspolster unter dem Moos	47.39036	10.911953		9-Jul-2022	Macek, Oliver	ISOBA183-25	BOLD:AAV6495
NHMW-ZOO-CR27978	Ligidium	hypnorum		Austria	Tyrol	Moor, in der Übergangszone, zwischen Graspolster unter dem Moos	47.39036	10.911953		9-Jul-2022	Macek, Oliver	ISOBA184-25	BOLD:AAF5619
NHMW-ZOO-CR27979	Porcellium	conspersum		Austria	Tyrol	Lermoos; Feuchtwiese, unter Buche & Fichtengruppe bei Totholz	47.40666	10.87648		9-Jul-2022	Macek, Oliver	ISOBA185-25	BOLD:AAV7038
NHMW-ZOO-CR27980	Armadillidium	vulgare		Austria	Tyrol	Lermoos; Feuchtwiese, unter Buche & Fichtengruppe bei Totholz	47.40666	10.87648		9-Jul-2022	Macek, Oliver	ISOBA186-25	BOLD:AAE6611
NHMW-ZOO-CR27981	Lepidoniscus	minutus		Austria	Tyrol	Lermoos; Feuchtwiese, unter Buche & Fichtengruppe bei Totholz	47.40666	10.87648		9-Jul-2022	Macek, Oliver	ISOBA187-25	BOLD:AAV7783
NHMW-ZOO-CR27983	Porcellium	conspersum		Austria	Tyrol	Lermoos; Feuchtwiese, unter Buche & Fichtengruppe bei Totholz	47.40666	10.87648		9-Jul-2022	Macek, Oliver	ISOBA188-25	BOLD:AAV7038
NHMW-ZOO-CR27984	Lepidoniscus	minutus		Austria	Tyrol	Lermoos; Feuchtwiese, unter Buche & Fichtengruppe bei Totholz	47.40666	10.87648		9-Jul-2022	Macek, Oliver	ISOBA189-25	BOLD:AAV7783
NHMW-ZOO-CR27985	Hyloniscus	riparius		Austria	Tyrol	Lermoos; Feuchtwiese, unter Buche & Fichtengruppe bei Totholz	47.40666	10.87648		9-Jul-2022	Macek, Oliver	ISOBA190-25	BOLD:AAV6495
NHMW-ZOO-CR27986	Armadillidium	vulgare		Austria	Carinthia	Wald bei Weidenburg	46.64857	13.06008		22-Jul-2022	Schwentner, Martin; Schwentner, Martha	ISOBA191-25	BOLD:AAH4111
NHMW-ZOO-CR27987	Armadillidium	vulgare		Austria	Carinthia	Wald bei Weidenburg	46.64857	13.06008		22-Jul-2022	Schwentner, Martin; Schwentner, Martha	ISOBA192-25	BOLD:AAH4111
NHMW-ZOO-CR27990	Armadillidium	vulgare		Austria	Carinthia	Wald bei Weidenburg	46.64857	13.06008		22-Jul-2022	Schwentner, Martin; Schwentner, Martha	ISOBA193-25	BOLD:AAH4111
NHMW-ZOO-CR27992	Armadillidium	vulgare		Austria	Carinthia	Wald zwischen Reisach und Kirchbach	46.6458447	13.1683501		22-Jul-2022	Schwentner, Martin; Schwentner, Martha	ISOBA194-25	BOLD:AAH4111
NHMW-ZOO-CR27993	Armadillidium	vulgare		Austria	Carinthia	Wald zwischen Reisach und Kirchbach	46.6458447	13.1683501		22-Jul-2022	Schwentner, Martin; Schwentner, Martha	ISOBA195-25	BOLD:AAH4111
NHMW-ZOO-CR27997	Lepidoniscus	minutus		Austria	Carinthia	Parkplatz bei Dellach	46.65838	13.08791		22-Jul-2022	Schwentner, Martin; Schwentner, Martha	ISOBA196-25	BOLD:AAV7783
NHMW-ZOO-CR27998	Armadillidium	vulgare		Austria	Carinthia	Karawanken; ca. 2/3 des Weges zur Klagenfurter Hütte (unter Steinen und Laubstreu)	46.44382	14.16862		20-Jul-2022	Schwentner, Martin; Schwentner, Martha	ISOBA197-25	BOLD:AAH4111
NHMW-ZOO-CR27999	Oroniscus	mandli		Austria	Carinthia	Karawanken; ca. 2/3 des Weges zur Klagenfurter Hütte (unter Steinen und Laubstreu)	46.44382	14.16862		20-Jul-2022	Schwentner, Martin; Schwentner, Martha	ISOBA198-25	BOLD:AGY2317
NHMW-ZOO-CR28002	Trachelipus	ratzeburgi		Austria	Carinthia	süd-östlich vom Wörthersee, nahe Meiernigg	46.61044	14.24061		20-Jul-2022	Schwentner, Martin; Schwentner, Martha	ISOBA199-25	BOLD:AGY1063
NHMW-ZOO-CR28003	Cylisticus	convexus		Austria	Carinthia	süd-östlich vom Wörthersee, nahe Meiernigg	46.61044	14.24061		20-Jul-2022	Schwentner, Martin; Schwentner, Martha	ISOBA200-25	BOLD:AAU8054
NHMW-ZOO-CR28004	Protracheoniscus	politus		Austria	Carinthia	süd-östlich vom Wörthersee, nahe Meiernigg	46.61044	14.24061		20-Jul-2022	Schwentner, Martin; Schwentner, Martha	ISOBA201-25	BOLD:ADK9732
NHMW-ZOO-CR28005	Protracheoniscus	politus		Austria	Carinthia	süd-östlich vom Wörthersee, nahe Meiernigg	46.61044	14.24061		20-Jul-2022	Schwentner, Martin; Schwentner, Martha	ISOBA202-25	BOLD:ADK9732
NHMW-ZOO-CR28006	Trachelipus	ratzeburgi		Austria	Carinthia	Meuthen, Wald	46.658733	13.0027254		22-Jul-2022	Schwentner, Martin; Schwentner, Martha	ISOBA203-25	BOLD:AAV6691
NHMW-ZOO-CR28007	Trachelipus	ratzeburgi		Austria	Carinthia	Meuthen, Wald	46.658733	13.0027254		22-Jul-2022	Schwentner, Martin; Schwentner, Martha	ISOBA204-25	BOLD:AAV6691
NHMW-ZOO-CR28009	Hyloniscus	riparius		Austria	Carinthia	Wald bei Pirkdorfersee	46.55882	14.75198		21-Jul-2022	Schwentner, Martin; Schwentner, Martha	ISOBA205-25	BOLD:AAV6495
NHMW-ZOO-CR28010	Armadillidium	versicolor		Austria	Carinthia	Wald bei Pirkdorfersee	46.55882	14.75198		21-Jul-2022	Schwentner, Martin; Schwentner, Martha	ISOBA206-25	BOLD:AAV9853
NHMW-ZOO-CR28011	Armadillidium	vulgare		Austria	Carinthia	Wald bei Pirkdorfersee	46.55882	14.75198		21-Jul-2022	Schwentner, Martin; Schwentner, Martha	ISOBA207-25	BOLD:AAH4111
NHMW-ZOO-CR28013	Porcellium	recurvatum		Austria	Carinthia	Wald bei Pirkdorfersee	46.55882	14.75198		21-Jul-2022	Schwentner, Martin; Schwentner, Martha	ISOBA208-25	BOLD:AGY1070
NHMW-ZOO-CR28014	Trachelipus	rathkii		Austria	Carinthia	Wald bei Pirkdorfersee	46.55882	14.75198		21-Jul-2022	Schwentner, Martin; Schwentner, Martha	ISOBA209-25	BOLD:AAH4100
NHMW-ZOO-CR28015	Trachelipus	rathkii		Austria	Carinthia	Wald bei Pirkdorfersee	46.55882	14.75198		21-Jul-2022	Schwentner, Martin; Schwentner, Martha	ISOBA210-25	BOLD:AAH4109
NHMW-ZOO-CR28016	Trachelipus	rathkii		Austria	Carinthia	Wald bei Pirkdorfersee	46.55882	14.75198		21-Jul-2022	Schwentner, Martin; Schwentner, Martha	ISOBA211-25	BOLD:AAH4109
NHMW-ZOO-CR28018	Protracheoniscus	politus		Austria	Carinthia	Klagenfurt, Viktring	46.59109	14.2668699		22-Jul-2022	Schwentner, Martin; Schwentner, Martha	ISOBA212-25	BOLD:ADK9732
NHMW-ZOO-CR28019	Trachelipus	ratzeburgi		Austria	Carinthia	Klagenfurt, Viktring	46.59109	14.2668699		22-Jul-2022	Schwentner, Martin; Schwentner, Martha	ISOBA213-25	BOLD:AAV6691
NHMW-ZOO-CR28020	Cylisticus	convexus		Austria	Carinthia	Klagenfurt, Viktring	46.59109	14.2668699		22-Jul-2022	Schwentner, Martin; Schwentner, Martha	ISOBA214-25	BOLD:AAU8054
NHMW-ZOO-CR28021	Trachelipus	ratzeburgi		Austria	Carinthia	Klagenfurt, Viktring	46.59109	14.2668699		22-Jul-2022	Schwentner, Martin; Schwentner, Martha	ISOBA215-25	BOLD:AGY1063
NHMW-ZOO-CR28022	Hyloniscus	riparius		Austria	Carinthia	Wald zwischen Reisach und Kirchbach	46.6458447	13.1683501		22-Jul-2022	Schwentner, Martin; Schwentner, Martha	ISOBA216-25	BOLD:AAV6495
NHMW-ZOO-CR28023	Protracheoniscus	politus		Austria	Carinthia	Wald zwischen Reisach und Kirchbach	46.6458447	13.1683501		22-Jul-2022	Schwentner, Martin; Schwentner, Martha	ISOBA217-25	BOLD:ADK9732
NHMW-ZOO-CR28024	Protracheoniscus	politus		Austria	Carinthia	Wald zwischen Reisach und Kirchbach	46.6458447	13.1683501		22-Jul-2022	Schwentner, Martin; Schwentner, Martha	ISOBA218-25	BOLD:ADK9732
NHMW-ZOO-CR28025	Protracheoniscus	politus		Austria	Carinthia	Wald zwischen Reisach und Kirchbach	46.6458447	13.1683501		22-Jul-2022	Schwentner, Martin; Schwentner, Martha	ISOBA219-25	BOLD:ADK9732
NHMW-ZOO-CR28026	Porcellio	scaber		Austria	Carinthia	Wald zwischen Reisach und Kirchbach	46.6458447	13.1683501		22-Jul-2022	Schwentner, Martin; Schwentner, Martha	ISOBA220-25	BOLD:AAC3755
NHMW-ZOO-CR28027	Porcellio	scaber		Austria	Carinthia	Wald zwischen Reisach und Kirchbach	46.6458447	13.1683501		22-Jul-2022	Schwentner, Martin; Schwentner, Martha	ISOBA221-25	BOLD:AAC3755
NHMW-ZOO-CR28029	Trachelipus	ratzeburgi		Austria	Carinthia	Wald zwischen Reisach und Kirchbach	46.6458447	13.1683501		22-Jul-2022	Schwentner, Martin; Schwentner, Martha	ISOBA222-25	BOLD:AAV6691
NHMW-ZOO-CR28030	Trachelipus	ratzeburgi		Austria	Carinthia	Wald zwischen Reisach und Kirchbach	46.6458447	13.1683501		22-Jul-2022	Schwentner, Martin; Schwentner, Martha	ISOBA223-25	BOLD:AAV6691
NHMW-ZOO-CR28032	Protracheoniscus	politus		Austria	Carinthia	Wald zwischen Reisach und Kirchbach	46.6458447	13.1683501		22-Jul-2022	Schwentner, Martin; Schwentner, Martha	ISOBA224-25	BOLD:ADK9732
NHMW-ZOO-CR28037	Trachelipus	ratzeburgi		Austria	Carinthia	Vellach, neben dem Bach Vellach	46.442033	14.5678		19-Jul-2022	Schwentner, Martin; Schwentner, Martha	ISOBA225-25	BOLD:AGY1063
NHMW-ZOO-CR28038	Trachelipus	ratzeburgi		Austria	Carinthia	Vellach, neben dem Bach Vellach	46.442033	14.5678		19-Jul-2022	Schwentner, Martin; Schwentner, Martha	ISOBA226-25	BOLD:AGY1063
NHMW-ZOO-CR28040	Armadillidium	vulgare		Austria	Carinthia	Vellach, neben dem Bach Vellach	46.442033	14.5678		19-Jul-2022	Schwentner, Martin; Schwentner, Martha	ISOBA227-25	BOLD:AAH4111
NHMW-ZOO-CR28041	Armadillidium	vulgare		Austria	Carinthia	Vellach, neben dem Bach Vellach	46.442033	14.5678		19-Jul-2022	Schwentner, Martin; Schwentner, Martha	ISOBA228-25	BOLD:AAH4111
NHMW-ZOO-CR28042	Trachelipus	ratzeburgi		Austria	Carinthia	Vellach, neben dem Bach Vellach	46.442033	14.5678		19-Jul-2022	Schwentner, Martin; Schwentner, Martha	ISOBA229-25	BOLD:AGY1063
NHMW-ZOO-CR28043	Trachelipus	ratzeburgi		Austria	Carinthia	Vellach, neben dem Bach Vellach	46.442033	14.5678		19-Jul-2022	Schwentner, Martin; Schwentner, Martha	ISOBA230-25	BOLD:AGY1063
NHMW-ZOO-CR28044	Platyarthrus	hoffmannseggi		Austria	Carinthia	Eisenkappel-Vellach	46.47955	14.59293		19-Jul-2022	Schwentner, Martin; Schwentner, Martha	ISOBA231-25	BOLD:AAV8050
NHMW-ZOO-CR28045	Platyarthrus	hoffmannseggi		Austria	Carinthia	Eisenkappel-Vellach	46.47955	14.59293		19-Jul-2022	Schwentner, Martin; Schwentner, Martha	ISOBA232-25	BOLD:AAV8050
NHMW-ZOO-CR28048	Armadillidium	vulgare		Austria	Carinthia	Eisenkappel-Vellach	46.47955	14.59293		19-Jul-2022	Schwentner, Martin; Schwentner, Martha	ISOBA233-25	BOLD:AAU1529
NHMW-ZOO-CR28050	Trachelipus	ratzeburgi		Austria	Carinthia	Bad Vellach	46.427916667	14.550888889		19-Jul-2022	Schwentner, Martin; Schwentner, Martha	ISOBA234-25	BOLD:AGY1063
NHMW-ZOO-CR28051	Protracheoniscus	hermagorensis		Austria	Carinthia	Bad Vellach	46.427916667	14.550888889		19-Jul-2022	Schwentner, Martin; Schwentner, Martha	ISOBA235-25	BOLD:AGY1069
NHMW-ZOO-CR28052	Ligidium	germanicum		Austria	Carinthia	Bad Vellach	46.427916667	14.550888889		19-Jul-2022	Schwentner, Martin; Schwentner, Martha	ISOBA236-25	BOLD:AGY2821
NHMW-ZOO-CR28053	Ligidium	germanicum		Austria	Carinthia	Bad Vellach	46.427916667	14.550888889		19-Jul-2022	Schwentner, Martin; Schwentner, Martha	ISOBA237-25	BOLD:AAE0735
NHMW-ZOO-CR28054	Ligidium	germanicum		Austria	Carinthia	Bad Vellach	46.427916667	14.550888889		19-Jul-2022	Schwentner, Martin; Schwentner, Martha	ISOBA238-25	BOLD:AAE0735
NHMW-ZOO-CR28056	Trachelipus	ratzeburgi		Austria	Carinthia	Gerlitzen Alpe (MIttelstation)	46.68069	13.90335		21-Jul-2022	Schwentner, Martin; Schwentner, Martha	ISOBA239-25	BOLD:AAV6691
NHMW-ZOO-CR28067	Trachelipus	ratzeburgi		Austria	Carinthia	Malta- Kölnbreinspeicher Uferweg W zur Gedenkstätte	47.08589	13.3227		30-Jul-2022	Macek, O.	ISOBA240-25	BOLD:AGY1064
NHMW-ZOO-CR28068	Trachelipus	ratzeburgi		Austria	Carinthia	Malta- Kölnbreinspeicher Uferweg W zur Gedenkstätte	47.08589	13.3227		30-Jul-2022	Macek, O.	ISOBA241-25	BOLD:AGY1064
NHMW-ZOO-CR28069	Trachelipus	ratzeburgi		Austria	Carinthia	Malta- Kölnbreinspeicher Uferweg W zur Gedenkstätte	47.08589	13.3227		30-Jul-2022	Macek, O.	ISOBA242-25	BOLD:AGY1064
NHMW-ZOO-CR28070	Armadillidium	carniolense		Austria	Styria	Heiligengeistklamm 03, Gesiebe	46.636388889	15.468888889		21-May-2021	Hasenhütl, K.	ISOBA243-25	BOLD:AGY9980
NHMW-ZOO-CR28087	Protracheoniscus	politus		Austria	Vienna	Schottenwald, NäheMoosgraben	48.223181	16.255411		24-Sep-2022	Greilhuber, Matthäus	ISOBA244-25	BOLD:ADK9732
NHMW-ZOO-CR28128	Porcellio	scaber		Austria	Vorarlberg	Vorarlberg, Hard	47.4845323	9.7025757		3-Dec-2022	Barta, Anna-Chiara	ISOBA245-25	BOLD:ADM8147
NHMW-ZOO-CR28130	Porcellio	scaber		Austria	Vorarlberg	Vorarlberg, Hard	47.4845323	9.7025757		3-Dec-2022	Barta, Anna-Chiara	ISOBA246-25	BOLD:ADM8147
NHMW-ZOO-CR28132	Trichoniscus	noricus		Austria	Vorarlberg	Vorarlberg, Bregenz	47.494872	9.746508		5-Dec-2022	Barta, Anna-Chiara	ISOBA247-25	BOLD:ADL4642
NHMW-ZOO-CR28133	Trichoniscus	pusillus	pusillus	Austria	Vorarlberg	Vorarlberg, Bregenz	47.494872	9.746508		5-Dec-2022	Barta, Anna-Chiara	ISOBA248-25	BOLD:AAN7523
NHMW-ZOO-CR28134	Trichoniscus	noricus		Austria	Vorarlberg	Vorarlberg, Bregenz	47.494872	9.746508		5-Dec-2022	Barta, Anna-Chiara	ISOBA249-25	BOLD:ADL4642
NHMW-ZOO-CR28135	Trichoniscus	noricus		Austria	Vorarlberg	Vorarlberg, Bregenz	47.494872	9.746508		5-Dec-2022	Barta, Anna-Chiara	ISOBA250-25	BOLD:ADL4642
NHMW-ZOO-CR28136	Ligidium	hypnorum		Austria	Vorarlberg	Vorarlberg, Bregenz	47.494872	9.746508		5-Dec-2022	Barta, Anna-Chiara	ISOBA251-25	BOLD:AAF5619
NHMW-ZOO-CR28137	Mesoniscus	alpicola		Austria	Lower Austria	Kirchberg/W. Hermannshöhle (2871/7)	47.617222222	15.981944444	629	22-Oct-2022	Christan, Erhard	ISOBA252-25	BOLD:AGY2730
NHMW-ZOO-CR28238	Armadillidium	opacum		Austria	Vorarlberg	Bregenz	47.4919326	9.7640498		10-Apr-2023	Barta, A.-C.	ISOBA253-25	BOLD:AAV4460
NHMW-ZOO-CR28239	Trachelipus	ratzeburgi		Austria	Vorarlberg	Bregenz	47.4890269	9.7598163		10-Apr-2023	Barta, A.-C.	ISOBA254-25	BOLD:AAV6691
NHMW-ZOO-CR28240	Trichoniscus	carniolicus		Austria	Vorarlberg	Bregenz	47.4932932	9.7490469		10-Apr-2023	Barta, A.-C.	ISOBA255-25	BOLD:AGY1018
NHMW-ZOO-CR28241	Armadillidium	vulgare		Austria	Vorarlberg	Bregenz	47.4933585	9.7486519		10-Apr-2023	Barta, A.-C.	ISOBA256-25	BOLD:AAU1529
NHMW-ZOO-CR28268	Armadillidium	vulgare		Austria	Lower Austria	Rabensburg, Tothol im Feld	48.65267	16.90998		10-May-2023	Schwentner, M.; Schernhammer, T.	ISOBA257-25	BOLD:AFF2512
NHMW-ZOO-CR28269	Trachelipus	rathkii		Austria	Lower Austria	Rabensburg, Tothol im Feld	48.65267	16.90998		10-May-2023	Schwentner, M.; Schernhammer, T.	ISOBA258-25	BOLD:AAH4109
NHMW-ZOO-CR28270	Trachelipus	rathkii		Austria	Lower Austria	Rabensburg, Tothol im Feld	48.65267	16.90998		10-May-2023	Schwentner, M.; Schernhammer, T.	ISOBA259-25	BOLD:AGZ1574
NHMW-ZOO-CR28271	Porcellium	collicola		Austria	Vienna	Wien, Hütteldorf, Wald	48.21123	16.261716		7-May-2023	Barta, A.-C.	ISOBA260-25	BOLD:AEO7189
NHMW-ZOO-CR28273	Trachelipus	rathkii		Austria	Vienna	Wien, Hütteldorf, Wald	48.21123	16.261716		7-May-2023	Barta, A.-C.	ISOBA261-25	BOLD:AGZ1574
NHMW-ZOO-CR28274	Trachelipus	rathkii		Austria	Vienna	Wien, Hütteldorf, Wald	48.21123	16.261716		7-May-2023	Barta, A.-C.	ISOBA262-25	BOLD:AGZ1574
NHMW-ZOO-CR28275	Trachelipus	ratzeburgi		Austria	Vienna	Wien, Hütteldorf, Wald	48.21123	16.261716		7-May-2023	Barta, A.-C.	ISOBA263-25	BOLD:AAV6691
NHMW-ZOO-CR28276	Haplophthalmus	danicus		Austria	Vienna	Wien, Schottenwald	48.220034	16.2614155		7-May-2023	Barta, A.-C.	ISOBA264-25	BOLD:AAU3256
NHMW-ZOO-CR28278	Trachelipus	ratzeburgi		Austria	Vienna	Wien, Schottenwald	48.220034	16.2614155		7-May-2023	Barta, A.-C.	ISOBA265-25	BOLD:AAV6691
NHMW-ZOO-CR28279	Trachelipus	ratzeburgi		Austria	Vienna	Wien, Schottenwald	48.220034	16.2614155		7-May-2023	Barta, A.-C.	ISOBA266-25	BOLD:AAV6691
NHMW-ZOO-CR28280	Armadillidium	vulgare		Austria	Vienna	Wien, Prater, großer toter Baum im Wald in Nähe von Lusthaus	48.1920463	16.4452773		28-Apr-2023	Barta, A.-C., Kruckenhauser, L., Schwentner, M.	ISOBA267-25	BOLD:AFF2512
NHMW-ZOO-CR28281	Cylisticus	convexus		Austria	Vienna	Wien, Prater, großer toter Baum im Wald in Nähe von Lusthaus	48.1920463	16.4452773		28-Apr-2023	Barta, A.-C., Kruckenhauser, L., Schwentner, M.	ISOBA268-25	BOLD:AGY7769
NHMW-ZOO-CR28282	Cylisticus	convexus		Austria	Vienna	Wien, Prater, großer toter Baum im Wald in Nähe von Lusthaus	48.1920463	16.4452773		28-Apr-2023	Barta, A.-C., Kruckenhauser, L., Schwentner, M.	ISOBA269-25	BOLD:AGY7769
NHMW-ZOO-CR28283	Cylisticus	convexus		Austria	Vienna	Wien, Prater, großer toter Baum im Wald in Nähe von Lusthaus	48.1920463	16.4452773		28-Apr-2023	Barta, A.-C., Kruckenhauser, L., Schwentner, M.	ISOBA270-25	BOLD:AGY7769
NHMW-ZOO-CR28286	Trachelipus	rathkii		Austria	Vienna	Wien, Prater, großer toter Baum im Wald in Nähe von Lusthaus	48.1920463	16.4452773		28-Apr-2023	Barta, A.-C., Kruckenhauser, L., Schwentner, M.	ISOBA271-25	BOLD:AAH4109
NHMW-ZOO-CR28287	Trachelipus	rathkii		Austria	Vienna	Wien, Prater, großer toter Baum im Wald in Nähe von Lusthaus	48.1920463	16.4452773		28-Apr-2023	Barta, A.-C., Kruckenhauser, L., Schwentner, M.	ISOBA272-25	BOLD:AGZ1574
NHMW-ZOO-CR28290	Porcellium	collicola		Austria	Vienna	Wien, Prater, großer toter Baum im Wald in Nähe von Lusthaus	48.1920463	16.4452773		28-Apr-2023	Barta, A.-C., Kruckenhauser, L., Schwentner, M.	ISOBA273-25	BOLD:AEO7189
NHMW-ZOO-CR28291	Porcellium	collicola		Austria	Vienna	Wien, Prater, großer toter Baum im Wald in Nähe von Lusthaus	48.1920463	16.4452773		28-Apr-2023	Barta, A.-C., Kruckenhauser, L., Schwentner, M.	ISOBA274-25	BOLD:AEO7189
NHMW-ZOO-CR28292	Porcellium	collicola		Austria	Vienna	Wien, Prater, großer toter Baum im Wald in Nähe von Lusthaus	48.1920463	16.4452773		28-Apr-2023	Barta, A.-C., Kruckenhauser, L., Schwentner, M.	ISOBA275-25	BOLD:AEO7189
NHMW-ZOO-CR28293	Porcellium	collicola		Austria	Vienna	Wien, Prater, Wald in Nähe von Lusthaus	48.1920228	16.444085		28-Apr-2023	Barta, A.-C., Kruckenhauser, L., Schwentner, M.	ISOBA276-25	BOLD:AEO7189
NHMW-ZOO-CR28294	Porcellium	collicola		Austria	Vienna	Wien, Prater, Wald in Nähe von Lusthaus	48.1920228	16.444085		28-Apr-2023	Barta, A.-C., Kruckenhauser, L., Schwentner, M.	ISOBA277-25	BOLD:AEO7189
NHMW-ZOO-CR28295	Trachelipus	rathkii		Austria	Vienna	Wien, Prater, Wald in Nähe von Lusthaus	48.1920228	16.444085		28-Apr-2023	Barta, A.-C., Kruckenhauser, L., Schwentner, M.	ISOBA278-25	BOLD:AAH4109
NHMW-ZOO-CR28297	Cylisticus	convexus		Austria	Vienna	Wien, Prater, Wald in Nähe von Lusthaus	48.1920228	16.444085		28-Apr-2023	Barta, A.-C., Kruckenhauser, L., Schwentner, M.	ISOBA279-25	BOLD:AGY7769
NHMW-ZOO-CR28299	Porcellium	collicola		Austria	Vienna	Wien, Prater, am Lusthauswasser	48.1917707	16.4430842		28-Apr-2023	Barta, A.-C., Kruckenhauser, L., Schwentner, M.	ISOBA280-25	BOLD:AEO7189
NHMW-ZOO-CR28300	Porcellium	collicola		Austria	Vienna	Wien, Prater, am Lusthauswasser	48.1917707	16.4430842		28-Apr-2023	Barta, A.-C., Kruckenhauser, L., Schwentner, M.	ISOBA281-25	BOLD:AEO7189
NHMW-ZOO-CR28302	Cylisticus	convexus		Austria	Vienna	Wien, Prater, am Lusthauswasser	48.1917707	16.4430842		28-Apr-2023	Barta, A.-C., Kruckenhauser, L., Schwentner, M.	ISOBA282-25	BOLD:AGY7769
NHMW-ZOO-CR28304	Trachelipus	rathkii		Austria	Vienna	Wien, Prater, am Lusthauswasser	48.1917707	16.4430842		28-Apr-2023	Barta, A.-C., Kruckenhauser, L., Schwentner, M.	ISOBA283-25	BOLD:AAH4109
NHMW-ZOO-CR28305	Trachelipus	rathkii		Austria	Vienna	Wien, Prater, am Lusthauswasser	48.1917707	16.4430842		28-Apr-2023	Barta, A.-C., Kruckenhauser, L., Schwentner, M.	ISOBA284-25	BOLD:AAH4109
NHMW-ZOO-CR28306	Porcellium	collicola		Austria	Vienna	Wien, Prater, am Lusthauswasser	48.1917707	16.4430842		28-Apr-2023	Barta, A.-C., Kruckenhauser, L., Schwentner, M.	ISOBA285-25	BOLD:AEO7189
NHMW-ZOO-CR28308	Cylisticus	convexus		Austria	Vienna	Wien, Prater, am Krebsenwasser	48.192865	16.4467964		28-Apr-2023	Barta, A.-C., Kruckenhauser, L., Schwentner, M.	ISOBA286-25	BOLD:AGY7769
NHMW-ZOO-CR28310	Trachelipus	rathkii		Austria	Vienna	Wien, Prater, am Krebsenwasser	48.192865	16.4467964		28-Apr-2023	Barta, A.-C., Kruckenhauser, L., Schwentner, M.	ISOBA287-25	BOLD:AGZ1574
NHMW-ZOO-CR28311	Trachelipus	rathkii		Austria	Vienna	Wien, Prater, am Krebsenwasser	48.192865	16.4467964		28-Apr-2023	Barta, A.-C., Kruckenhauser, L., Schwentner, M.	ISOBA288-25	BOLD:AGZ1574
NHMW-ZOO-CR28313	Trachelipus	rathkii		Austria	Vienna	Wien, Prater, am Krebsenwasser	48.192865	16.4467964		28-Apr-2023	Barta, A.-C., Kruckenhauser, L., Schwentner, M.	ISOBA289-25	BOLD:AAH4109
NHMW-ZOO-CR28314	Trachelipus	rathkii		Austria	Vienna	Wien, Prater, am Krebsenwasser	48.192865	16.4467964		28-Apr-2023	Barta, A.-C., Kruckenhauser, L., Schwentner, M.	ISOBA290-25	BOLD:AGZ1574
NHMW-ZOO-CR28315	Trachelipus	rathkii		Austria	Vienna	Wien, Prater, am Krebsenwasser	48.192865	16.4467964		28-Apr-2023	Barta, A.-C., Kruckenhauser, L., Schwentner, M.	ISOBA291-25	BOLD:AAH4109
NHMW-ZOO-CR28316	Porcellium	collicola		Austria	Vienna	Wien, Prater, am Krebsenwasser	48.192865	16.4467964		28-Apr-2023	Barta, A.-C., Kruckenhauser, L., Schwentner, M.	ISOBA292-25	BOLD:AEO7189
NHMW-ZOO-CR28317	Porcellium	collicola		Austria	Vienna	Wien, Prater, am Krebsenwasser	48.192865	16.4467964		28-Apr-2023	Barta, A.-C., Kruckenhauser, L., Schwentner, M.	ISOBA293-25	BOLD:AEO7189
NHMW-ZOO-CR28318	Porcellium	collicola		Austria	Vienna	Wien, Prater, am Krebsenwasser	48.192865	16.4467964		28-Apr-2023	Barta, A.-C., Kruckenhauser, L., Schwentner, M.	ISOBA294-25	BOLD:AEO7189
NHMW-ZOO-CR28319	Porcellium	collicola		Austria	Vienna	Wien, Prater, am Krebsenwasser	48.192865	16.4467964		28-Apr-2023	Barta, A.-C., Kruckenhauser, L., Schwentner, M.	ISOBA295-25	BOLD:AEO7189
NHMW-ZOO-CR28321	Armadillidium			Austria	Vienna	Wien, Prater, am Krebsenwasser	48.192865	16.4467964		28-Apr-2023	Barta, A.-C., Kruckenhauser, L., Schwentner, M.	ISOBA296-25	BOLD:AAH4111
NHMW-ZOO-CR28322	Armadillidium	vulgare		Austria	Vienna	Wien, Prater, am Krebsenwasser	48.192865	16.4467964		28-Apr-2023	Barta, A.-C., Kruckenhauser, L., Schwentner, M.	ISOBA297-25	BOLD:AFF2512
NHMW-ZOO-CR28323	Armadillidium	vulgare		Austria	Vienna	Wien, Prater, bei Kirche	48.1949	16.44246		28-Apr-2023	Barta, A.-C., Kruckenhauser, L., Schwentner, M.	ISOBA298-25	BOLD:AFF2512
NHMW-ZOO-CR28325	Armadillidium	vulgare		Austria	Vienna	Wien, Prater, Wald in Nähe von Lusthaus	48.1920228	16.444085		28-Apr-2023	Barta, A.-C., Kruckenhauser, L., Schwentner, M.	ISOBA299-25	BOLD:AAH4111
NHMW-ZOO-CR28326	Armadillidium	vulgare		Austria	Vienna	Wien, Prater, Wald in Nähe von Lusthaus	48.1920228	16.444085		28-Apr-2023	Barta, A.-C., Kruckenhauser, L., Schwentner, M.	ISOBA300-25	BOLD:AEK7048
NHMW-ZOO-CR28327	Armadillidium	vulgare		Austria	Vienna	Wien, Prater, Wald in Nähe von Lusthaus	48.1920228	16.444085		28-Apr-2023	Barta, A.-C., Kruckenhauser, L., Schwentner, M.	ISOBA301-25	BOLD:AEK7048
NHMW-ZOO-CR28328	Armadillidium	vulgare		Austria	Vienna	Wien, Prater, Wald in Nähe von Lusthaus	48.1920228	16.444085		28-Apr-2023	Barta, A.-C., Kruckenhauser, L., Schwentner, M.	ISOBA302-25	BOLD:AFF2512
NHMW-ZOO-CR28329	Armadillidium	vulgare		Austria	Vienna	Wien, Prater, großer toter Baum im Wald in Nähe von Lusthaus	48.1920463	16.4452773		28-Apr-2023	Barta, A.-C., Kruckenhauser, L., Schwentner, M.	ISOBA303-25	BOLD:AFF2512
NHMW-ZOO-CR28330	Porcellio	spinicornis		Austria	Vienna	Wien, Prater, großer toter Baum im Wald in Nähe von Lusthaus	48.1920463	16.4452773		28-Apr-2023	Barta, A.-C., Kruckenhauser, L., Schwentner, M.	ISOBA304-25	BOLD:AGA9677
NHMW-ZOO-CR28331	Porcellio	spinicornis		Austria	Vienna	Wien, Prater, großer toter Baum im Wald in Nähe von Lusthaus	48.1920463	16.4452773		28-Apr-2023	Barta, A.-C., Kruckenhauser, L., Schwentner, M.	ISOBA305-25	BOLD:AGA9677
NHMW-ZOO-CR28332	Armadillidium	vulgare		Austria	Vienna	Wien, Prater, am Lusthauswasser	48.1917707	16.4430842		28-Apr-2023	Barta, A.-C., Kruckenhauser, L., Schwentner, M.	ISOBA306-25	BOLD:AFF2512
NHMW-ZOO-CR28333	Hyloniscus	riparius		Austria	Vienna	Wien, Prater, Wald in Nähe von Lusthaus	48.1920228	16.444085		28-Apr-2023	Barta, A.-C., Kruckenhauser, L., Schwentner, M.	ISOBA307-25	BOLD:AAV6495
NHMW-ZOO-CR28334	Hyloniscus	riparius		Austria	Vienna	Wien, Prater, Wald in Nähe von Lusthaus	48.1920228	16.444085		28-Apr-2023	Barta, A.-C., Kruckenhauser, L., Schwentner, M.	ISOBA308-25	BOLD:AAV6495
NHMW-ZOO-CR28335	Hyloniscus	riparius		Austria	Vienna	Wien, Prater, Wald in Nähe von Lusthaus	48.1920228	16.444085		28-Apr-2023	Barta, A.-C., Kruckenhauser, L., Schwentner, M.	ISOBA309-25	BOLD:AAV6495
NHMW-ZOO-CR28336	Hyloniscus	riparius		Austria	Vienna	Wien, Prater, Wald in Nähe von Lusthaus	48.1920228	16.444085		28-Apr-2023	Barta, A.-C., Kruckenhauser, L., Schwentner, M.	ISOBA310-25	BOLD:AAV6495
NHMW-ZOO-CR28341	Cylisticus	convexus		Austria	Vienna	Wien, Prater, großer toter Baum im Wald in Nähe von Lusthaus	48.1920463	16.4452773		28-Apr-2023	Barta, A.-C., Kruckenhauser, L., Schwentner, M.	ISOBA311-25	BOLD:AGY7769
NHMW-ZOO-CR28342	Trachelipus	rathkii		Austria	Vienna	Wien, Prater, großer toter Baum im Wald in Nähe von Lusthaus	48.1920463	16.4452773		28-Apr-2023	Barta, A.-C., Kruckenhauser, L., Schwentner, M.	ISOBA312-25	BOLD:AAH4109
NHMW-ZOO-CR28343	Hyloniscus	riparius		Austria	Vienna	Wien, Prater, großer toter Baum im Wald in Nähe von Lusthaus	48.1920463	16.4452773		28-Apr-2023	Barta, A.-C., Kruckenhauser, L., Schwentner, M.	ISOBA313-25	BOLD:AAV6495
NHMW-ZOO-CR28344	Hyloniscus	riparius		Austria	Vienna	Wien, Prater, großer toter Baum im Wald in Nähe von Lusthaus	48.1920463	16.4452773		28-Apr-2023	Barta, A.-C., Kruckenhauser, L., Schwentner, M.	ISOBA314-25	BOLD:AAV6495
NHMW-ZOO-CR28346	Hyloniscus	riparius		Austria	Vienna	Wien, Prater, großer toter Baum im Wald in Nähe von Lusthaus	48.1920463	16.4452773		28-Apr-2023	Barta, A.-C., Kruckenhauser, L., Schwentner, M.	ISOBA315-25	BOLD:AAV6495
NHMW-ZOO-CR28347	Hyloniscus	riparius		Austria	Vienna	Wien, Prater, großer toter Baum im Wald in Nähe von Lusthaus	48.1920463	16.4452773		28-Apr-2023	Barta, A.-C., Kruckenhauser, L., Schwentner, M.	ISOBA316-25	BOLD:AAV6495
NHMW-ZOO-CR28348	Hyloniscus	riparius		Austria	Vienna	Wien, Prater, großer toter Baum im Wald in Nähe von Lusthaus	48.1920463	16.4452773		28-Apr-2023	Barta, A.-C., Kruckenhauser, L., Schwentner, M.	ISOBA317-25	BOLD:AAV6495
NHMW-ZOO-CR28349	Hyloniscus	riparius		Austria	Vienna	Wien, Prater, großer toter Baum im Wald in Nähe von Lusthaus	48.1920463	16.4452773		28-Apr-2023	Barta, A.-C., Kruckenhauser, L., Schwentner, M.	ISOBA318-25	BOLD:AAV6495
NHMW-ZOO-CR28351	Haplophthalmus	danicus		Austria	Vienna	Wien, Prater, großer toter Baum im Wald in Nähe von Lusthaus	48.1920463	16.4452773		28-Apr-2023	Barta, A.-C., Kruckenhauser, L., Schwentner, M.	ISOBA319-25	BOLD:AAU3256
NHMW-ZOO-CR28352	Haplophthalmus	danicus		Austria	Vienna	Wien, Prater, großer toter Baum im Wald in Nähe von Lusthaus	48.1920463	16.4452773		28-Apr-2023	Barta, A.-C., Kruckenhauser, L., Schwentner, M.	ISOBA320-25	BOLD:AAU3256
NHMW-ZOO-CR28353	Haplophthalmus	danicus		Austria	Vienna	Wien, Prater, großer toter Baum im Wald in Nähe von Lusthaus	48.1920463	16.4452773		28-Apr-2023	Barta, A.-C., Kruckenhauser, L., Schwentner, M.	ISOBA321-25	BOLD:AAU3256
NHMW-ZOO-CR28354	Haplophthalmus	danicus		Austria	Vienna	Wien, Prater, großer toter Baum im Wald in Nähe von Lusthaus	48.1920463	16.4452773		28-Apr-2023	Barta, A.-C., Kruckenhauser, L., Schwentner, M.	ISOBA322-25	BOLD:AAU3256
NHMW-ZOO-CR28355	Haplophthalmus	danicus		Austria	Vienna	Wien, Prater, großer toter Baum im Wald in Nähe von Lusthaus	48.1920463	16.4452773		28-Apr-2023	Barta, A.-C., Kruckenhauser, L., Schwentner, M.	ISOBA323-25	BOLD:AAU3256
NHMW-ZOO-CR28357	Hyloniscus	riparius		Austria	Vienna	Wien, Prater, großer toter Baum im Wald in Nähe von Lusthaus	48.1920463	16.4452773		28-Apr-2023	Barta, A.-C., Kruckenhauser, L., Schwentner, M.	ISOBA324-25	BOLD:AAV6495
NHMW-ZOO-CR28358	Hyloniscus	riparius		Austria	Vienna	Wien, Prater, großer toter Baum im Wald in Nähe von Lusthaus	48.1920463	16.4452773		28-Apr-2023	Barta, A.-C., Kruckenhauser, L., Schwentner, M.	ISOBA325-25	BOLD:AAV6495
NHMW-ZOO-CR28359	Hyloniscus	riparius		Austria	Vienna	Wien, Prater, großer toter Baum im Wald in Nähe von Lusthaus	48.1920463	16.4452773		28-Apr-2023	Barta, A.-C., Kruckenhauser, L., Schwentner, M.	ISOBA326-25	BOLD:AAV6495
NHMW-ZOO-CR28361	Hyloniscus	riparius		Austria	Vienna	Wien, Prater, am Lusthauswasser	48.1917707	16.4430842		28-Apr-2023	Barta, A.-C., Kruckenhauser, L., Schwentner, M.	ISOBA327-25	BOLD:AAV6495
NHMW-ZOO-CR28362	Hyloniscus	riparius		Austria	Vienna	Wien, Prater, am Lusthauswasser	48.1917707	16.4430842		28-Apr-2023	Barta, A.-C., Kruckenhauser, L., Schwentner, M.	ISOBA328-25	BOLD:AAV6495
NHMW-ZOO-CR28363	Hyloniscus	riparius		Austria	Vienna	Wien, Prater, am Lusthauswasser	48.1917707	16.4430842		28-Apr-2023	Barta, A.-C., Kruckenhauser, L., Schwentner, M.	ISOBA329-25	BOLD:AAV6495
NHMW-ZOO-CR28366	Hyloniscus	riparius		Austria	Vienna	Wien, Prater, am Lusthauswasser	48.1917707	16.4430842		28-Apr-2023	Barta, A.-C., Kruckenhauser, L., Schwentner, M.	ISOBA330-25	BOLD:AAV6495
NHMW-ZOO-CR28393	Asellus	aquaticus		Austria	Lower Austria	Baderwiese, Pferdekoppel, kleiner Bach	48.7194987	16.8837		10-May-2023	Schwentner, M.; Schernhammer, T.	ISOBA331-25	BOLD:AAA1970
NHMW-ZOO-CR28394	Ligidium	germanicum		Austria	Styria	Peggau, Badlschlucht	47.2284	15.34792		30-Apr-2023	Koblmüller, Stephan	ISOBA332-25	BOLD:AED6140
NHMW-ZOO-CR28395	Ligidium	germanicum		Austria	Styria	Peggau, Badlschlucht	47.2284	15.34792		30-Apr-2023	Koblmüller, Stephan	ISOBA333-25	BOLD:AED6140
NHMW-ZOO-CR28396	Ligidium	germanicum		Austria	Styria	Peggau, Badlschlucht	47.2284	15.34792		30-Apr-2023	Koblmüller, Stephan	ISOBA334-25	BOLD:AED6140
NHMW-ZOO-CR28397	Protracheoniscus	politus		Austria	Carinthia	Reichenau, St. Lorenz	46.859	13.924		16-Jul-2022	Koblmüller, Stephan	ISOBA335-25	BOLD:ADK9732
NHMW-ZOO-CR28398	Trachelipus	ratzeburgi		Austria	Carinthia	Reichenau, St. Lorenz	46.864	13.918	1462	16-Jul-2022	Koblmüller, Stephan	ISOBA336-25	BOLD:AAV6691
NHMW-ZOO-CR28399	Lepidoniscus	minutus		Austria	Carinthia	Reichenau, St. Lorenz	46.859	13.924	1465	16-Jul-2022	Koblmüller, Stephan	ISOBA337-25	BOLD:AAV7783
NHMW-ZOO-CR28400	Ligidium	germanicum		Austria	Styria	Übelbach	47.23249	15.14957		28-Apr-2023	Koblmüller, Stephan	ISOBA338-25	BOLD:AAE0735
NHMW-ZOO-CR28401	Armadillidium	vulgare		Austria	Burgenland	Tadten Dammweg; Hansag	47.728	17.0312		2-Jun-2022	Koblmüller, Stephan	ISOBA339-25	BOLD:AFF2512
NHMW-ZOO-CR28403	Platyarthrus	hoffmannseggi		Austria	Burgenland	Tadten Dammweg; Hansag	47.7282	17.0314		2-Jun-2022	Kunz, Gernot	ISOBA340-25
NHMW-ZOO-CR28404	Platyarthrus	hoffmannseggi		Austria	Burgenland	Tadten Dammweg; Hansag	47.7282	17.0314		2-Jun-2022	Kunz, Gernot	ISOBA341-25
NHMW-ZOO-CR28405	Trachelipus	rathkii		Austria	Burgenland	Ilz	47.0835	15.9131		4-Jan-2022	Sefc, Kristina	ISOBA342-25	BOLD:AGZ1572
NHMW-ZOO-CR28406	Trachelipus	rathkii		Austria	Styria	Peggau, Murufer	47.22114	15.336		30-Apr-2023	Koblmüller, Stephan	ISOBA343-25	BOLD:AGZ1572
NHMW-ZOO-CR28407	Protracheoniscus	politus		Austria	Styria	Hitzendorf, Berndorf	47.01501	15.2844		29-Apr-2023	Koblmüller, Stephan	ISOBA344-25	BOLD:ADK9732
NHMW-ZOO-CR28408	Trachelipus	ratzeburgi		Austria	Carinthia	Totholz	46.859	13.924		16-Jul-2022	Koblmüller, Stephan	ISOBA345-25	BOLD:AAV6691
NHMW-ZOO-CR28409	Protracheoniscus	politus		Austria	Styria	Kaiserwald	46.926711	15.420864	355	6-Jan-2023	Koblmüller, Stephan	ISOBA346-25	BOLD:ADK9732
NHMW-ZOO-CR28411	Philoscia	affinis		Austria	Styria	8020 Graz, Lend, Murufer				27-Mar-2023	Koblmüller, Stephan	ISOBA347-25	BOLD:AAY1058
NHMW-ZOO-CR28415	Calconiscellus	karawankianus		Austria	Styria	Stübbinggraben, Gesiebe	47.166666667	15.199722222		6-Sep-2022	Hasenhütl, K.	ISOBA348-25	BOLD:AGZ1919
NHMW-ZOO-CR28416	Calconiscellus	karawankianus		Austria	Styria	Stübbinggraben, Gesiebe	47.166666667	15.199722222		6-Sep-2022	Hasenhütl, K.	ISOBA349-25	BOLD:AGZ1919
NHMW-ZOO-CR28419	Trachelipus	ratzeburgi		Austria	Styria	Stübbinggraben, Gesiebe	47.166666667	15.199722222		6-Sep-2022	Hasenhütl, K.	ISOBA350-25
NHMW-ZOO-CR28420	Ligidium	germanicum		Austria	Styria	Stübbinggraben, Gesiebe	47.166666667	15.199722222		6-Sep-2022	Hasenhütl, K.	ISOBA351-25	BOLD:AAE0735
NHMW-ZOO-CR28422	Hyloniscus	adonis		Austria	Styria	Stübbinggraben, Gesiebe	47.166666667	15.199722222		6-Sep-2022	Hasenhütl, K.	ISOBA352-25	BOLD:AGZ2108
NHMW-ZOO-CR28424	Porcellium	fiumanum	salisburgense	Austria	Styria	Stübbinggraben, Gesiebe	47.166666667	15.199722222		6-Sep-2022	Hasenhütl, K.	ISOBA353-25	BOLD:AAV7039
NHMW-ZOO-CR28425	Porcellium	fiumanum	fiumanum	Austria	Styria	Stübbinggraben, Gesiebe	47.166666667	15.199722222		6-Sep-2022	Hasenhütl, K.	ISOBA354-25
NHMW-ZOO-CR28427	Porcellium	recurvatum		Austria	Styria	Stübbinggraben, Gesiebe	47.166666667	15.199722222		6-Sep-2022	Hasenhütl, K.	ISOBA355-25	BOLD:AGY1070
NHMW-ZOO-CR28429	Protracheoniscus	politus		Austria	Styria	Stübbinggraben, Gesiebe	47.166666667	15.199722222		6-Sep-2022	Hasenhütl, K.	ISOBA356-25	BOLD:ADK9732
NHMW-ZOO-CR28430	Protracheoniscus	politus		Austria	Styria	Stübbinggraben, Gesiebe	47.166666667	15.199722222		6-Sep-2022	Hasenhütl, K.	ISOBA357-25	BOLD:ADK9732
NHMW-ZOO-CR28431	Protracheoniscus	politus		Austria	Styria	Stübbinggraben, Gesiebe	47.166666667	15.199722222		6-Sep-2022	Hasenhütl, K.	ISOBA358-25	BOLD:ADK9732
NHMW-ZOO-CR28432	Philoscia	affinis		Austria	Styria	8051 Graz, Gösting, Murufer				27-Mar-2023	Koblmüller, Stephan	ISOBA359-25	BOLD:AGZ1797
NHMW-ZOO-CR28433	Philoscia	affinis		Austria	Styria	8051 Graz, Gösting, Murufer				27-Mar-2023	Koblmüller, Stephan	ISOBA360-25	BOLD:AGZ1797
NHMW-ZOO-CR28434	Cylisticus	convexus		Austria	Styria	8051 Graz, Gösting, Murufer				27-Mar-2023	Koblmüller, Stephan	ISOBA361-25	BOLD:AAU8054
NHMW-ZOO-CR28437	Armadillidium	vulgare		Austria	Styria	8051 Graz, Gösting, Murufer				27-Mar-2023	Koblmüller, Stephan	ISOBA362-25	BOLD:AGZ2578
NHMW-ZOO-CR28438	Porcellium	recurvatum		Austria	Styria	Liesing, Gesiebe	47.415833333	14.653888889		24-Aug-2022	Hasenhütl, K.	ISOBA363-25	BOLD:AGY1070
NHMW-ZOO-CR28441	Porcellium	fiumanum	salisburgense	Austria	Styria	Liesing, Gesiebe	47.415833333	14.653888889		24-Aug-2022	Hasenhütl, K.	ISOBA364-25
NHMW-ZOO-CR28444	Lepidoniscus	minutus		Austria	Styria	Liesing, Gesiebe	47.415833333	14.653888889		24-Aug-2022	Hasenhütl, K.	ISOBA365-25	BOLD:AAV7783
NHMW-ZOO-CR28448	Protracheoniscus	politus		Austria	Styria	Laßnitzhöhe 01, Gesiebe	47.069722222	15.586388889		23-Sep-2022	Hasenhütl, K.	ISOBA366-25	BOLD:ADK9732
NHMW-ZOO-CR28449	Protracheoniscus	politus		Austria	Styria	Laßnitzhöhe 01, Gesiebe	47.069722222	15.586388889		23-Sep-2022	Hasenhütl, K.	ISOBA367-25	BOLD:ADK9732
NHMW-ZOO-CR28451	Trachelipus	rathkii		Austria	Vienna	Wien, Kagran, bei Kleingartenkolonie	48.2497	16.4577		19-May-2023	Schwentner, Martin	ISOBA368-25	BOLD:AAH4100
NHMW-ZOO-CR28453	Cylisticus	convexus		Austria	Vienna	Wien, Kagran, bei Kleingartenkolonie	48.2497	16.4577		19-May-2023	Schwentner, Martin	ISOBA369-25	BOLD:AGY7769
NHMW-ZOO-CR28454	Cylisticus	convexus		Austria	Vienna	Wien, Kagran, bei Kleingartenkolonie	48.2497	16.4577		19-May-2023	Schwentner, Martin	ISOBA370-25	BOLD:AAU8054
NHMW-ZOO-CR28456	Armadillidium	vulgare		Austria	Vienna	Wien, Kagran, bei Kleingartenkolonie	48.2497	16.4577		19-May-2023	Schwentner, Martin	ISOBA371-25	BOLD:AGY9979
NHMW-ZOO-CR28458	Haplophthalmus	danicus		Austria	Vienna	Wien, Kagran, bei Kleingartenkolonie	48.2487721	16.4599998		20-May-2023	Barta, A.-C.	ISOBA372-25	BOLD:AAU3256
NHMW-ZOO-CR28459	Haplophthalmus	danicus		Austria	Vienna	Wien, Kagran, bei Kleingartenkolonie	48.2487721	16.459998		20-May-2023	Barta, A.-C.	ISOBA373-25	BOLD:AAU3256
NHMW-ZOO-CR28460	Armadillidium	vulgare		Austria	Vienna	Wien, Kagran, bei Kleingartenkolonie	48.2487721	16.459998		20-May-2023	Barta, A.-C.	ISOBA374-25	BOLD:AAE6611
NHMW-ZOO-CR28462	Porcellionides	pruinosus		Austria	Vienna	Wien, Kagran, bei Kleingartenkolonie	48.2487721	16.459998		20-May-2023	Barta, A.-C.	ISOBA375-25	BOLD:AAH4110
NHMW-ZOO-CR28463	Porcellionides	pruinosus		Austria	Vienna	Wien, Kagran, bei Kleingartenkolonie	48.2487721	16.459998		20-May-2023	Barta, A.-C.	ISOBA376-25	BOLD:AAH4110
NHMW-ZOO-CR28464	Porcellio	scaber		Austria	Vienna	Wien, Kagran, bei Kleingartenkolonie	48.2487721	16.459998		20-May-2023	Barta, A.-C.	ISOBA377-25	BOLD:AAC3755
NHMW-ZOO-CR28465	Porcellionides	pruinosus		Austria	Vienna	Wien, Kagran, bei Kleingartenkolonie	48.2488674	16.4592237		20-May-2023	Barta, A.-C.	ISOBA378-25	BOLD:AAH4110
NHMW-ZOO-CR28467	Porcellio	scaber		Austria	Vienna	Wien, Kagran, bei Kleingartenkolonie	48.2488674	16.4592237		20-May-2023	Barta, A.-C.	ISOBA379-25	BOLD:ADV3050
NHMW-ZOO-CR28468	Porcellio	scaber		Austria	Vienna	Wien, Kagran, bei Kleingartenkolonie	48.2488674	16.4592237		20-May-2023	Barta, A.-C.	ISOBA380-25	BOLD:ADV3050
NHMW-ZOO-CR28470	Porcellio	scaber		Austria	Vienna	Wien, Kagran, bei Kleingartenkolonie	48.2488674	16.4592237		20-May-2023	Barta, A.-C.	ISOBA381-25	BOLD:ADV3050
NHMW-ZOO-CR28471	Porcellio	scaber		Austria	Vienna	Wien, Kagran, bei Kleingartenkolonie	48.2488674	16.4592237		20-May-2023	Barta, A.-C.	ISOBA382-25	BOLD:AAC3755
NHMW-ZOO-CR29060	Trachelipus	ratzeburgi		Austria	Carinthia	Biosphärenpark Nockberge, Aufstieg zur Bärengrube	46.9526	13.7265		7-Jul-2023	Schwentner, M; Macek, O.; Szucsich, N.	ISOBA383-25	BOLD:AAV6691
NHMW-ZOO-CR29061	Trachelipus	ratzeburgi		Austria	Carinthia	Biosphärenpark Nockberge, Aufstieg zur Bärengrube	46.9526	13.7265		7-Jul-2023	Schwentner, M; Macek, O.; Szucsich, N.	ISOBA384-25	BOLD:AAV6691
NHMW-ZOO-CR29062	Trachelipus	ratzeburgi		Austria	Carinthia	Biosphärenpark Nockberge, Aufstieg zur Bärengrube	46.9526	13.7265		7-Jul-2023	Schwentner, M; Macek, O.; Szucsich, N.	ISOBA385-25	BOLD:AAV6691
NHMW-ZOO-CR29064	Trachelipus	ratzeburgi		Austria	Carinthia	Biosphärenpark Nockberge, Bärengrube	46.9499	13.7192		7-Jul-2023	Schwentner, M; Macek, O.; Szucsich, N.	ISOBA386-25	BOLD:AGY1063
NHMW-ZOO-CR29065	Trichoniscus	muscivagus		Austria	Carinthia	Biosphärenpark Nockberge, Bärengrube (auf Berg); Humusreicher Boden unter Nadelholz Gruppe	46.94937	13.715531		7-Jul-2023	Schwentner, M; Macek, O.; Szucsich, N.	ISOBA387-25	BOLD:AGY1019
NHMW-ZOO-CR29066	Trichoniscus	muscivagus		Austria	Carinthia	Biosphärenpark Nockberge, Bärengrube (auf Berg); Humusreicher Boden unter Nadelholz Gruppe	46.94937	13.715531		7-Jul-2023	Schwentner, M; Macek, O.; Szucsich, N.	ISOBA388-25	BOLD:AGY1019
NHMW-ZOO-CR29067	Trichoniscus	muscivagus		Austria	Carinthia	Biosphärenpark Nockberge, Bärengrube (auf Berg); Humusreicher Boden unter Nadelholz Gruppe	46.94937	13.715531		7-Jul-2023	Schwentner, M; Macek, O.; Szucsich, N.	ISOBA389-25	BOLD:AGY1019
NHMW-ZOO-CR29069	Hyloniscus	adonis		Austria	Carinthia	Biosphärenpark Nockberge, Bärengrube Aufstieg	46.9526	13.726		8-Jul-2023	Schwentner, M; Macek, O.; Szucsich, N.	ISOBA390-25	BOLD:AGZ2108
NHMW-ZOO-CR29070	Hyloniscus	adonis		Austria	Carinthia	Biosphärenpark Nockberge, Bärengrube Aufstieg	46.9526	13.726		8-Jul-2023	Schwentner, M; Macek, O.; Szucsich, N.	ISOBA391-25	BOLD:AGZ2108
NHMW-ZOO-CR29072	Trachelipus	ratzeburgi		Austria	Salzburg	Weißbach bei Lofer; FL1	47.531	12.739	690	18-Jun-2023	Koblmüller, S.	ISOBA392-25	BOLD:AAV6691
NHMW-ZOO-CR29073	Trachelipus	rathkii		Austria	Salzburg	Weißbach bei Lofer; FL1	47.531	12.739	690	18-Jun-2023	Koblmüller, S.	ISOBA393-25	BOLD:AGZ1573
NHMW-ZOO-CR29074	Armadillidium	vulgare		Austria	Burgenland	Brücke von Andau (direkt hinter dem Grenzzaun)	47.706949	17.077078	116	15-Jun-2023	Koblmüller, S.	ISOBA394-25	BOLD:AGZ2578
NHMW-ZOO-CR29075	Armadillidium	zenckeri		Austria	Burgenland	Illmitz, Hölle	47.817058	16.796893	116	18-Jun-2023	Koblmüller, S.	ISOBA395-25	BOLD:AGY9978
NHMW-ZOO-CR29076	Armadillidium	zenckeri		Austria	Burgenland	Illmitz, Hölle	47.817058	16.796893	116	18-Jun-2023	Koblmüller, S.	ISOBA396-25	BOLD:AGY9978
NHMW-ZOO-CR29078	Trachelipus	ratzeburgi		Austria	Lower Austria	Klosterneuburg (A)	48.2829	16.2397		2-Jun-2023	Barta, Anna-Chiara	ISOBA397-25	BOLD:AAV6691
NHMW-ZOO-CR29080	Protracheoniscus	politus		Austria	Lower Austria	Klosterneuburg (A)	48.2829	16.2397		2-Jun-2023	Barta, Anna-Chiara	ISOBA398-25	BOLD:ADK9732
NHMW-ZOO-CR29083	Ligidium	germanicum		Austria	Lower Austria	Klosterneuburg (C)	48.28826	16.2695		2-Jun-2023	Barta, Anna-Chiara	ISOBA399-25	BOLD:AAE0735
NHMW-ZOO-CR29086	Hyloniscus	riparius		Austria	Lower Austria	Klosterneuburg (C)	48.28826	16.2695		2-Jun-2023	Barta, Anna-Chiara	ISOBA400-25	BOLD:AAV6495
NHMW-ZOO-CR29087	Hyloniscus	riparius		Austria	Lower Austria	Klosterneuburg (C)	48.28826	16.2695		2-Jun-2023	Barta, Anna-Chiara	ISOBA401-25	BOLD:AAV6495
NHMW-ZOO-CR29088	Androniscus	roseus		Austria	Lower Austria	Klosterneuburg (C)	48.28826	16.2695		2-Jun-2023	Barta, Anna-Chiara	ISOBA402-25	BOLD:ADE9981
NHMW-ZOO-CR29089	Androniscus	roseus		Austria	Lower Austria	Klosterneuburg (C)	48.28826	16.2695		2-Jun-2023	Barta, Anna-Chiara	ISOBA403-25	BOLD:ADE9981
NHMW-ZOO-CR29090	Haplophthalmus	danicus		Austria	Lower Austria	Klosterneuburg (C)	48.28826	16.2695		2-Jun-2023	Barta, Anna-Chiara	ISOBA404-25	BOLD:AAU3256
NHMW-ZOO-CR29114	Protracheoniscus	politus		Austria	Vienna	Kahlenberg	48.27708	16.335		11-Aug-2023	Schwentner, M.	ISOBA405-25	BOLD:ADK9732
NHMW-ZOO-CR29115	Protracheoniscus	politus		Austria	Vienna	Kahlenberg	48.27708	16.335		11-Aug-2023	Schwentner, M.	ISOBA406-25	BOLD:ADK9732
NHMW-ZOO-CR29116	Trachelipus	ratzeburgi		Austria	Vienna	Kahlenberg	48.27708	16.335		11-Aug-2023	Schwentner, M.	ISOBA407-25	BOLD:AAV6691
NHMW-ZOO-CR29118	Platyarthrus	hoffmannseggi		Austria	Vienna	Kahlenberg	48.27708	16.335		11-Aug-2023	Schwentner, M.	ISOBA408-25	BOLD:AGY1979
NHMW-ZOO-CR29119	Platyarthrus	hoffmannseggi		Austria	Vienna	Kahlenberg	48.27708	16.335		11-Aug-2023	Schwentner, M.	ISOBA409-25	BOLD:AGY1979
NHMW-ZOO-CR29122	Trachelipus	ratzeburgi		Austria	Tyrol	Hoher Tauern, Speikbodenhütte, knapp über der Waldzone im Gras unter einem alten Holzgatter	46.937488	12.414517		22-Jul-2023	Macek, O.	ISOBA410-25	BOLD:AAV6691
NHMW-ZOO-CR29123	Trachelipus	ratzeburgi		Austria	Tyrol	Hoher Tauern, Speikbodenhütte, knapp über der Waldzone im Gras unter einem alten Holzgatter	46.937488	12.414517		22-Jul-2023	Macek, O.	ISOBA411-25	BOLD:AAV6691
NHMW-ZOO-CR29124	Trachelipus	ratzeburgi		Austria	Tyrol	Hoher Tauern, Speikbodenhütte, knapp über der Waldzone im Gras unter einem alten Holzgatter	46.937488	12.414517		22-Jul-2023	Macek, O.	ISOBA412-25	BOLD:AAV6691
NHMW-ZOO-CR29153	Porcellio	scaber		Austria	Vienna	Wien, Penzing, Hauptstraße 164, Garten bei Wienfluss	48.20623	16.20563		10-Sep-2023	Schwentner, M.	ISOBA413-25	BOLD:AAC3755
NHMW-ZOO-CR29154	Porcellio	scaber		Austria	Vienna	Wien, Penzing, Hauptstraße 164, Garten bei Wienfluss	48.20623	16.20563		10-Sep-2023	Schwentner, M.	ISOBA414-25	BOLD:AAC3755
NHMW-ZOO-CR29158	Philoscia	muscorum		Austria	Vienna	Wien, Penzing, Hauptstraße 164, Garten bei Wienfluss	48.20623	16.20563		10-Sep-2023	Schwentner, M.	ISOBA415-25	BOLD:AAH4103
NHMW-ZOO-CR29235	Porcellionides	pruinosus		Austria	Vienna	Wien, Kagran, bei Kleingartenkolonie	48.2487721	16.459998		20-May-2023	Barta, A.-C.	ISOBA416-25	BOLD:AAH4110
NHMW-ZOO-CR29236	Hyloniscus	adonis		Austria	Carinthia	Biosphärenpark Nockberge, Bärengrube Aufstieg	46.9526	13.726		8-Jul-2023	Schwentner, M; Macek, O.; Szucsich, N.	ISOBA417-25	BOLD:AGZ2108
NHMW-ZOO-CR29727	Mesoniscus	alpicola		Austria	Styria	Lurgrotte, HT43	47.22681	15.38089		22-Sep-2023	Bürger, Katharina	ISOBA418-25	BOLD:AGY2729
NHMW-ZOO-CR29731	Protracheoniscus	politus		Austria	Lower Austria	Wiener Wald bei Purkersdorf	48.20945	16.19545		1-Nov-2023	Schwentner, M.	ISOBA419-25	BOLD:ADK9732
NHMW-ZOO-CR29733	Protracheoniscus	politus		Austria	Lower Austria	Wiener Wald bei Purkersdorf	48.20945	16.19545		1-Nov-2023	Schwentner, M.	ISOBA420-25	BOLD:ADK9732
NHMW-ZOO-CR29734	Protracheoniscus	politus		Austria	Lower Austria	Wiener Wald bei Purkersdorf	48.20945	16.19545		1-Nov-2023	Schwentner, M.	ISOBA421-25	BOLD:ADK9732
NHMW-ZOO-CR29737	Protracheoniscus	politus		Austria	Vienna	Wien, Hauptstraße 164	48.20622	16.20562		1-Nov-2023	Schwentner, M.	ISOBA422-25	BOLD:ADK9732
NHMW-ZOO-CR29740	Porcellio	scaber		Austria	Vienna	Wien, Hauptstraße 164	48.20622	16.20562		1-Nov-2023	Schwentner, M.	ISOBA423-25	BOLD:AAC3755
NHMW-ZOO-CR29741	Porcellio	scaber		Austria	Vienna	Wien, Hauptstraße 164	48.20622	16.20562		1-Nov-2023	Schwentner, M.	ISOBA424-25	BOLD:AAC3755
NHMW-ZOO-CR29742	Porcellio	scaber		Austria	Vienna	Wien, Hauptstraße 164	48.20622	16.20562		1-Nov-2023	Schwentner, M.	ISOBA425-25	BOLD:AAC3755
NHMW-ZOO-CR29746	Philoscia	muscorum		Austria	Vienna	Wien, Hauptstraße 164	48.20622	16.20562		1-Nov-2023	Schwentner, M.	ISOBA426-25	BOLD:AAH4103
NHMW-ZOO-CR29751	Armadillidium	vulgare		Austria	Styria	Graz, Falkenweg, Gesiebe	47.114444444	15.403611111		17-Sep-2023	Hasenhütl, Klaus	ISOBA427-25	BOLD:AFF2512
NHMW-ZOO-CR29752	Protracheoniscus	politus		Austria	Styria	Graz, Falkenweg, Gesiebe	47.114444444	15.403611111		17-Sep-2023	Hasenhütl, Klaus	ISOBA428-25	BOLD:ADK9732
NHMW-ZOO-CR29753	Protracheoniscus	politus		Austria	Styria	Graz, Falkenweg, Gesiebe	47.114444444	15.403611111		17-Sep-2023	Hasenhütl, Klaus	ISOBA429-25	BOLD:ADK9732
NHMW-ZOO-CR29755	Protracheoniscus	politus		Austria	Styria	Eibiswald, Gesiebe	46.675277778	15.263888889		30-Apr-2022	Hasenhütl, Klaus	ISOBA430-25	BOLD:ADK9732
NHMW-ZOO-CR29764	Trichoniscus	muscivagus		Austria	Carinthia	Erlacherhaus, Gesiebe	46.869444444	13.751111111		2-Jul-2021	Hasenhütl, Klaus	ISOBA431-25
NHMW-ZOO-CR29776	Protracheoniscus	politus		Austria	Burgenland	Weidlisgraben, Gesiebe	47.279166667	16.146944444		23-Mar-2021	Hasenhütl, Klaus	ISOBA432-25	BOLD:ADK9732
NHMW-ZOO-CR29780	Protracheoniscus	politus		Austria	Styria	Weindzödl 01, Gesiebe	47.1125	15.395833333		30-Sep-2023	Hasenhütl, Klaus	ISOBA433-25	BOLD:ADK9732
NHMW-ZOO-CR29782	Protracheoniscus	politus		Austria	Styria	Staritsch 02, Gesiebe	46.69	15.204722222		29-Nov-2022	Hasenhütl, Klaus	ISOBA434-25	BOLD:ADK9732
NHMW-ZOO-CR29802	Protracheoniscus	politus		Austria	Burgenland	Heugraben, Gesiebe	47.126111111	16.185		23-Mar-2021	Hasenhütl, Klaus	ISOBA435-25	BOLD:ADK9732
NHMW-ZOO-CR29803	Protracheoniscus	politus		Austria	Burgenland	Heugraben, Gesiebe	47.126111111	16.185		23-Mar-2021	Hasenhütl, Klaus	ISOBA436-25	BOLD:ADK9732
NHMW-ZOO-CR29808	Hyloniscus	riparius		Austria	Burgenland	Heugraben, Gesiebe	47.126111111	16.185		23-Mar-2021	Hasenhütl, Klaus	ISOBA437-25	BOLD:AAV6495
NHMW-ZOO-CR29809	Tachysoniscus	austriacus		Austria	Burgenland	Heugraben, Gesiebe	47.126111111	16.185		23-Mar-2021	Hasenhütl, Klaus	ISOBA438-25	BOLD:AGY1262
NHMW-ZOO-CR29810	Tachysoniscus	austriacus		Austria	Burgenland	Heugraben, Gesiebe	47.126111111	16.185		23-Mar-2021	Hasenhütl, Klaus	ISOBA439-25	BOLD:AGY1262
NHMW-ZOO-CR29818	Haplophthalmus	austriacus		Austria	Styria	Schachen, Gesiebe	47.244166667	15.549722222		12-Nov-2021	Hasenhütl, Klaus	ISOBA440-25	BOLD:AGY5228
NHMW-ZOO-CR29819	Protracheoniscus	politus		Austria	Styria	Schachen, Gesiebe	47.244166667	15.549722222		12-Nov-2021	Hasenhütl, Klaus	ISOBA441-25	BOLD:ADK9732
NHMW-ZOO-CR29821	Protracheoniscus	politus		Austria	Burgenland	Zickenwald, Gesiebe	47.088611111	16.2225		23-Mar-2021	Hasenhütl, Klaus	ISOBA442-25	BOLD:ADK9732
NHMW-ZOO-CR29825	Protracheoniscus	politus		Austria	Upper Austria	Schwarzenberg, Gesiebe	48.738333333	13.830555556		7-Oct-2023	Hasenhütl, Klaus	ISOBA443-25	BOLD:ADK9732
NHMW-ZOO-CR29826	Lepidoniscus	minutus		Austria	Upper Austria	Schwarzenberg, Gesiebe	48.738333333	13.830555556		7-Oct-2023	Hasenhütl, Klaus	ISOBA444-25	BOLD:AAV7783
NHMW-ZOO-CR29829	Protracheoniscus	politus		Austria	Upper Austria	Schwarzenberg, Gesiebe	48.738333333	13.830555556		7-Oct-2023	Hasenhütl, Klaus	ISOBA445-25	BOLD:ADK9732
NHMW-ZOO-CR29833	Trichoniscus	pusillus	pusillus	Austria	Upper Austria	Schwarzenberg, Gesiebe	48.738333333	13.830555556		7-Oct-2023	Hasenhütl, Klaus	ISOBA446-25	BOLD:AAN7523
NHMW-ZOO-CR29834	Trichoniscus	pusillus	pusillus	Austria	Upper Austria	Schwarzenberg, Gesiebe	48.738333333	13.830555556		7-Oct-2023	Hasenhütl, Klaus	ISOBA447-25	BOLD:AAN7523
NHMW-ZOO-CR29839	Lepidoniscus	minutus		Slovenia		Jelenca 02, Gesiebe	46.199722222	15.070277778		1-Apr-2022	Hasenhütl, Klaus	ISOBA448-25	BOLD:AAV7783
NHMW-ZOO-CR29845	Hyloniscus	adonis		Slovenia		Jelenca 02, Gesiebe	46.199722222	15.070277778		1-Apr-2022	Hasenhütl, Klaus	ISOBA449-25
NHMW-ZOO-CR29859	Trachelipus	ratzeburgi		Austria	Carinthia	Blockhütte 01, Gesiebe	46.876944444	13.751388889		2-Jul-2021	Hasenhütl, Klaus	ISOBA450-25	BOLD:AAV6691
NHMW-ZOO-CR29868	Lepidoniscus	minutus		Austria	Carinthia	Blockhütte 02, Gesiebe	46.876944444	13.752222222		2-Jul-2021	Hasenhütl, Klaus	ISOBA451-25	BOLD:AAV7783
NHMW-ZOO-CR29876	Trichoniscus	steinboecki		Austria	Styria	Laßnitzhöhe Villa Wald-Idylle02, Gesiebe	47.080277778	15.584722222		20-Mar-2023	Hasenhütl, Klaus	ISOBA452-25
NHMW-ZOO-CR29877	Trichoniscus	steinboecki		Austria	Styria	Laßnitzhöhe Villa Wald-Idylle02, Gesiebe	47.080277778	15.584722222		20-Mar-2023	Hasenhütl, Klaus	ISOBA453-25
NHMW-ZOO-CR29879	Protracheoniscus	politus		Austria	Styria	Peggau 01, Gesiebe	47.201944444	15.355277778		23-Apr-2023	Hasenhütl, Klaus	ISOBA454-25	BOLD:ADK9732
NHMW-ZOO-CR29883	Ligidium	germanicum		Austria	Styria	Peggau 01, Gesiebe	47.201944444	15.355277778		23-Apr-2023	Hasenhütl, Klaus	ISOBA455-25	BOLD:AAE0735
NHMW-ZOO-CR29884	Ligidium	germanicum		Austria	Styria	Peggau 01, Gesiebe	47.201944444	15.355277778		23-Apr-2023	Hasenhütl, Klaus	ISOBA456-25	BOLD:AAE0735
NHMW-ZOO-CR29885	Trichoniscus	scheerpeltzi		Austria	Styria	Peggau 01, Gesiebe	47.201944444	15.355277778		23-Apr-2023	Hasenhütl, Klaus	ISOBA457-25	BOLD:AGY1013
NHMW-ZOO-CR29892	Porcellio	spinicornis		Austria	Styria	Peggau 01, Gesiebe	47.203888889	15.351666667		6-Nov-2022	Hasenhütl, Klaus	ISOBA458-25	BOLD:ADI3596
NHMW-ZOO-CR29893	Trachelipus	ratzeburgi		Austria	Styria	Heilig Geistklamm 03, Gesiebe	46.633055556	15.478333333		23-Mar-2022	Hasenhütl, Klaus	ISOBA459-25	BOLD:AGY1063
NHMW-ZOO-CR29901	Tachysoniscus	austriacus		Austria	Styria	Heilig Geistklamm 01, Gesiebe	46.636388889	15.471111111		23-Mar-2022	Hasenhütl, Klaus	ISOBA460-25	BOLD:AGY1262
NHMW-ZOO-CR29902	Tachysoniscus	austriacus		Austria	Styria	Heilig Geistklamm 01, Gesiebe	46.636388889	15.471111111		23-Mar-2022	Hasenhütl, Klaus	ISOBA461-25	BOLD:AGY1262
NHMW-ZOO-CR29905	Calconiscellus	karawankianus		Austria	Styria	Heilig Geistklamm 01, Gesiebe	46.636388889	15.471111111		23-Mar-2022	Hasenhütl, Klaus	ISOBA462-25	BOLD:AGZ1920
NHMW-ZOO-CR29906	Calconiscellus	karawankianus		Austria	Styria	Heilig Geistklamm 01, Gesiebe	46.636388889	15.471111111		23-Mar-2022	Hasenhütl, Klaus	ISOBA463-25	BOLD:AGZ1920
NHMW-ZOO-CR29915	Hyloniscus	adonis		Austria	Styria	Heilig Geistklamm 01, Gesiebe	46.636388889	15.471111111		23-Mar-2022	Hasenhütl, Klaus	ISOBA464-25
NHMW-ZOO-CR29916	Trichoniscus	steinboecki		Austria	Styria	Heilig Geistklamm 01, Gesiebe	46.636388889	15.471111111		23-Mar-2022	Hasenhütl, Klaus	ISOBA465-25
NHMW-ZOO-CR29917	Trichoniscus	steinboecki		Austria	Styria	Heilig Geistklamm 01, Gesiebe	46.636388889	15.471111111		23-Mar-2022	Hasenhütl, Klaus	ISOBA466-25	BOLD:AGY1016
NHMW-ZOO-CR29920	Ligidium	germanicum		Austria	Styria	Heilig Geistklamm 02, Gesiebe	46.633333333	15.469444444		21-May-2021	Hasenhütl, Klaus	ISOBA467-25	BOLD:AAE0735
NHMW-ZOO-CR29921	Ligidium	germanicum		Austria	Styria	Heilig Geistklamm 02, Gesiebe	46.633333333	15.469444444		21-May-2021	Hasenhütl, Klaus	ISOBA468-25	BOLD:AAE0735
NHMW-ZOO-CR29924	Hyloniscus	adonis		Austria	Styria	Heilig Geistklamm 02, Gesiebe	46.633333333	15.469444444		21-May-2021	Hasenhütl, Klaus	ISOBA469-25	BOLD:AGZ2109
NHMW-ZOO-CR29925	Trichoniscus	scheerpeltzi		Austria	Styria	Heilig Geistklamm 02, Gesiebe	46.633333333	15.469444444		21-May-2021	Hasenhütl, Klaus	ISOBA470-25	BOLD:AGY1011
NHMW-ZOO-CR29926	Trichoniscus	scheerpeltzi		Austria	Styria	Heilig Geistklamm 02, Gesiebe	46.633333333	15.469444444		21-May-2021	Hasenhütl, Klaus	ISOBA471-25	BOLD:AGY1011
NHMW-ZOO-CR29927	Trichoniscus	scheerpeltzi		Austria	Styria	Heilig Geistklamm 02, Gesiebe	46.633333333	15.469444444		21-May-2021	Hasenhütl, Klaus	ISOBA472-25	BOLD:AGY1011
NHMW-ZOO-CR29929	Ligidium	germanicum		Austria	Styria	Heilig Geistklamm 02, Gesiebe	46.633055556	15.469444444		5-Jun-2021	Hasenhütl, Klaus	ISOBA473-25	BOLD:AAE0735
NHMW-ZOO-CR29931	Calconiscellus	karawankianus		Austria	Styria	Heilig Geistklamm 02, Gesiebe	46.633055556	15.469444444		5-Jun-2021	Hasenhütl, Klaus	ISOBA474-25	BOLD:AGZ1920
NHMW-ZOO-CR29934	Platyarthrus	hoffmannseggi		Austria	Styria	Heilig Geistklamm 02, Gesiebe	46.633055556	15.469444444		5-Jun-2021	Hasenhütl, Klaus	ISOBA475-25	BOLD:AAV8050
NHMW-ZOO-CR29942	Lepidoniscus	minutus		Austria	Styria	Heilig Geistklamm 01, Gesiebe	46.628333333	15.468333333		21-May-2021	Hasenhütl, Klaus	ISOBA476-25	BOLD:AAV7783
NHMW-ZOO-CR29944	Trichoniscus	steinboecki		Austria	Styria	Heilig Geistklamm 01, Gesiebe	46.628333333	15.468333333		21-May-2021	Hasenhütl, Klaus	ISOBA477-25	BOLD:AGY1012
NHMW-ZOO-CR29945	Tachysoniscus	austriacus		Austria	Styria	Heilig Geistklamm 01, Gesiebe	46.628333333	15.468333333		21-May-2021	Hasenhütl, Klaus	ISOBA478-25	BOLD:AGY1262
NHMW-ZOO-CR29946	Tachysoniscus	austriacus		Austria	Styria	Heilig Geistklamm 01, Gesiebe	46.628333333	15.468333333		21-May-2021	Hasenhütl, Klaus	ISOBA479-25	BOLD:AGY1262
NHMW-ZOO-CR29966	Lepidoniscus	minutus		Austria	Styria	Heilig Geistklamm 03, Gesiebe	46.636388889	15.468888889		21-May-2021	Hasenhütl, Klaus	ISOBA480-25	BOLD:AAV7783
NHMW-ZOO-CR29967	Hyloniscus	adonis		Austria	Styria	Heilig Geistklamm 03, Gesiebe	46.636388889	15.468888889		21-May-2021	Hasenhütl, Klaus	ISOBA481-25	BOLD:AGZ2109
NHMW-ZOO-CR29968	Trichoniscus	steinboecki		Austria	Styria	Heilig Geistklamm 03, Gesiebe	46.636388889	15.468888889		21-May-2021	Hasenhütl, Klaus	ISOBA482-25	BOLD:AGY1012
NHMW-ZOO-CR29969	Tachysoniscus	austriacus		Austria	Styria	Heilig Geistklamm 03, Gesiebe	46.636388889	15.468888889		21-May-2021	Hasenhütl, Klaus	ISOBA483-25	BOLD:AGY1262
NHMW-ZOO-CR29972	Armadillidium	carniolense		Austria	Styria	Heilig Geistklamm 03, Gesiebe	46.636111111	15.468888889		5-Jun-2021	Hasenhütl, Klaus	ISOBA484-25
NHMW-ZOO-CR29979	Hyloniscus	adonis		Austria	Styria	Heilig Geistklamm 03, Gesiebe	46.636111111	15.468888889		5-Jun-2021	Hasenhütl, Klaus	ISOBA485-25
NHMW-ZOO-CR29981	Protracheoniscus	politus		Austria	Styria	Raabklamm 02, Gesiebe	47.191666667	15.586666667		2-Mar-2022	Hasenhütl, Klaus	ISOBA486-25	BOLD:ADK9732
NHMW-ZOO-CR29988	Calconiscellus	karawankianus		Austria	Styria	Raabklamm 02, Gesiebe	47.191388889	15.587222222		6-Sep-2021	Hasenhütl, Klaus	ISOBA487-25	BOLD:AGZ1919
NHMW-ZOO-CR29992	Ligidium	germanicum		Austria	Styria	Raabklamm 01, Gesiebe	47.190277778	15.589166667		6-Sep-2021	Hasenhütl, Klaus	ISOBA488-25	BOLD:AAE0735
NHMW-ZOO-CR29993	Haplophthalmus	austriacus		Austria	Styria	Raabklamm 01, Gesiebe	47.190277778	15.589166667		6-Sep-2021	Hasenhütl, Klaus	ISOBA489-25	BOLD:AGY5228
NHMW-ZOO-CR29994	Lepidoniscus	minutus		Austria	Styria	Raabklamm 01, Gesiebe	47.190277778	15.589166667		6-Sep-2021	Hasenhütl, Klaus	ISOBA490-25
NHMW-ZOO-CR29996	Trichoniscus	steinboecki		Austria	Styria	Raabklamm 01, Gesiebe	47.190277778	15.589166667		6-Sep-2021	Hasenhütl, Klaus	ISOBA491-25	BOLD:AGY1014
NHMW-ZOO-CR30002	Trichoniscus	steinboecki		Austria	Styria	Große Raabklamm, Gesiebe	47.208888889	15.571111111		21-Nov-2021	Hasenhütl, Klaus	ISOBA492-25	BOLD:AGY1010
NHMW-ZOO-CR30003	Trichoniscus	provisorius		Austria	Styria	Große Raabklamm, Gesiebe	47.208888889	15.571111111		21-Nov-2021	Hasenhütl, Klaus	ISOBA493-25	BOLD:AGY1020
NHMW-ZOO-CR30005	Armadillidium	vulgare		Austria	Styria	Dürrgraben, Gesiebe	47.122222222	15.466666667		11-Apr-2021	Hasenhütl, Klaus	ISOBA494-25	BOLD:AAH4111
NHMW-ZOO-CR30007	Protracheoniscus	politus		Austria	Styria	Dürrgraben, Gesiebe	47.122222222	15.466666667		11-Apr-2021	Hasenhütl, Klaus	ISOBA495-25	BOLD:ADK9732
NHMW-ZOO-CR30009	Calconiscellus	karawankianus		Austria	Styria	Dürrgraben, Gesiebe	47.122222222	15.466666667		11-Apr-2021	Hasenhütl, Klaus	ISOBA496-25	BOLD:AGZ1919
NHMW-ZOO-CR30014	Ligidium	germanicum		Austria	Styria	Dürrgrabenweg, Gesiebe	47.121111111	15.467777778	550	30-Sep-2020	Hasenhütl, Klaus	ISOBA497-25	BOLD:AAE0735
NHMW-ZOO-CR30018	Trichoniscus	steinboecki		Austria	Styria	Dürrgrabenweg, Gesiebe	47.121111111	15.467777778	550	30-Sep-2020	Hasenhütl, Klaus	ISOBA498-25	BOLD:AGY1014
NHMW-ZOO-CR30019	Trichoniscus	pygmaeus		Austria	Styria	Dürrgrabenweg, Gesiebe	47.121111111	15.467777778	550	30-Sep-2020	Hasenhütl, Klaus	ISOBA499-25
NHMW-ZOO-CR30023	Trachelipus	ratzeburgi		Austria	Styria	Salzerkogel 1, Gesiebe	46.659166667	15.416111111		12-Aug-2021	Hasenhütl, Klaus	ISOBA500-25	BOLD:AGY1063
NHMW-ZOO-CR30025	Protracheoniscus	politus		Austria	Styria	Salzerkogel 1, Gesiebe	46.659166667	15.416111111		12-Aug-2021	Hasenhütl, Klaus	ISOBA501-25	BOLD:ADK9732
NHMW-ZOO-CR30039	Trichoniscus	provisorius		Austria	Styria	Salzerkogel 2, Gesiebe	46.671111111	15.417777778		12-Aug-2021	Hasenhütl, Klaus	ISOBA502-25
NHMW-ZOO-CR30042	Protracheoniscus	politus		Austria	Styria	Freistritzklamm 01, Gesiebe	47.217222222	15.804444444		22-Apr-2023	Hasenhütl, Klaus	ISOBA503-25	BOLD:ADK9732
NHMW-ZOO-CR30044	Calconiscellus	karawankianus		Austria	Styria	Freistritzklamm 01, Gesiebe	47.217222222	15.804444444		22-Apr-2023	Hasenhütl, Klaus	ISOBA504-25	BOLD:AGZ1919
NHMW-ZOO-CR30047	Trichoniscus	steinboecki		Austria	Styria	Freistritzklamm 02, Gesiebe	47.217222222	15.806388889		22-Apr-2023	Hasenhütl, Klaus	ISOBA505-25	BOLD:AGY1010
NHMW-ZOO-CR30048	Trichoniscus	provisorius		Austria	Styria	Freistritzklamm 02, Gesiebe	47.217222222	15.806388889		22-Apr-2023	Hasenhütl, Klaus	ISOBA506-25	BOLD:AGY1020
NHMW-ZOO-CR30063	Ligidium	germanicum		Austria	Styria	NP Gesäuse Reitegger	47.6025	14.650555556		20-Aug-2020	Hasenhütl, Klaus	ISOBA507-25
NHMW-ZOO-CR30080	Hyloniscus	adonis		Austria	Styria	Altenbach Klamm 02	46.73	15.386944444		23-Jul-2021	Hasenhütl, Klaus	ISOBA508-25
NHMW-ZOO-CR30082	Calconiscellus	karawankianus		Austria	Styria	Altenbach Klamm 02	46.73	15.386944444		23-Jul-2021	Hasenhütl, Klaus	ISOBA509-25
NHMW-ZOO-CR30117	Armadillidium	arcangelii		Austria	Vienna	Erna-Popper-Gärten	48.25421	16.395384		17-Apr-2020	Greilhuber, M.	ISOBA510-25	BOLD:AGO4776
NHMW-ZOO-CR30118	Armadillidium	arcangelii		Austria	Vienna	Erna-Popper-Gärten	48.25421	16.395384		17-Apr-2020	Greilhuber, M.	ISOBA511-25	BOLD:AGO4774
NHMW-ZOO-CR30119	Armadillidium	arcangelii		Austria	Vienna	Erna-Popper-Gärten	48.25421	16.395384		17-Apr-2020	Greilhuber, M.	ISOBA512-25	BOLD:AGO4776
NHMW-ZOO-CR30120	Armadillidium	arcangelii		Austria	Vienna	Erna-Popper-Gärten	48.25421	16.395384		17-Apr-2020	Greilhuber, M.	ISOBA513-25	BOLD:AGO4776
NHMW-ZOO-CR30180	Trachelipus	rathkii		Austria	Styria	Tyrnau, Fladnitz a.d. Teichalm	47.341344	15.423061	1313	22-Oct-2023	Koblmüller, S.	ISOBA514-25	BOLD:AGY1066
NHMW-ZOO-CR30182	Tachysoniscus	austriacus		Slovenia		Maribor	46.53281	15.6054	276	4-Feb-2024	Koblmüller, S.	ISOBA515-25	BOLD:AGY1262
NHMW-ZOO-CR30183	Tachysoniscus	austriacus		Slovenia		Maribor	46.53281	15.6054	276	4-Feb-2024	Koblmüller, S.	ISOBA516-25	BOLD:AGY1262
NHMW-ZOO-CR30184	Protracheoniscus	politus		Slovenia		Ozbalt	46.5859	15.39114	374	4-Feb-2024	Koblmüller, S.	ISOBA517-25	BOLD:ADK9732
NHMW-ZOO-CR30186	Trachelipus	ratzeburgi		Austria	Salzburg	Weißbach, Alter Steinbruch, AUT-S-IC23-PF8	47.5007	7801-12-01	676	19-Jun-2023	Bodner, M.	ISOBA518-25	BOLD:AAV6691
NHMW-ZOO-CR30187	Trichoniscus	noricus		Austria	Salzburg	Weißbach, Gschoß Schwand, AUT-S-IC23-PF5	47.5474	7893-12-01	1408	17-Jun-2023	Bodner, M.	ISOBA519-25	BOLD:AGY1015
NHMW-ZOO-CR30188	Trachelipus	ratzeburgi		Austria	Salzburg	Weißbach, Alter Steinbruch, AUT-S-IC23-PF8	47.5007	7801-12-01		17-Jun-2023	Bodner, M.	ISOBA520-25	BOLD:AAV6691
NHMW-ZOO-CR30342	Armadillidium	vulgare		Austria	Lower Austria	Laubwald, nördlich der Dornbacher Straße	48.080730556	16.150966667		20-Oct-2023	Hekerle, Gabriele	ISOBA521-25
NHMW-ZOO-CR30343	Armadillidium	vulgare		Austria	Lower Austria	Laubwald, nördlich der Dornbacher Straße	48.080730556	16.150966667		20-Oct-2023	Hekerle, Gabriele	ISOBA522-25	BOLD:AFF2512
NHMW-ZOO-CR30344	Trachelipus	ratzeburgi		Austria	Lower Austria	Laubwald, nördlich der Dornbacher Straße	48.080730556	16.150966667		20-Oct-2023	Hekerle, Gabriele	ISOBA523-25	BOLD:AAV6691
NHMW-ZOO-CR30455	Trachelipus	rathkii		Austria	Styria	Graz, Puntigam	47.031088	15.447333	334	11-Apr-2024	Koblmüller, S.	ISOBA524-25	BOLD:ADM8088
NHMW-ZOO-CR30456	Trachelipus	rathkii		Austria	Styria	Graz, Puntigam	47.031697	15.447037	334	11-Apr-2024	Koblmüller, S.	ISOBA525-25	BOLD:AGZ1571
NHMW-ZOO-CR30457	Lepidoniscus	minutus		Austria	Carinthia	Stockenboi, Mösel	47.61677	15.451525	930	16-Aug-2023	Koblmüller, S.	ISOBA526-25	BOLD:AAV7783
NHMW-ZOO-CR30458	Armadillidium	vulgare		Austria	Upper Austria	Pucking	48.187445	14.189262	288	9-Aug-2023	Koblmüller, S.	ISOBA527-25	BOLD:AEK7048
NHMW-ZOO-CR30460	Armadillidium	versicolor		Austria	Styria	Bärnbach	47.069777	15.153872	457	9-May-2024	Koblmüller, S.	ISOBA528-25	BOLD:AAV9853
NHMW-ZOO-CR30463	Armadillidium	vulgare		Austria	Styria	Leechwald-Himmelteich Umgebung, Mischwald mit dicker Humusschicht	47.0879	15.4653		11-May-2024	Macek, O.	ISOBA529-25	BOLD:AFF2512
NHMW-ZOO-CR30464	Protracheoniscus	politus		Austria	Styria	Leechwald-Himmelteich Umgebung, Mischwald mit dicker Humusschicht	47.0879	15.4653		11-May-2024	Macek, O.	ISOBA530-25	BOLD:ADK9732
NHMW-ZOO-CR30465	Protracheoniscus	politus		Austria	Styria	Leechwald-Himmelteich Umgebung, Mischwald mit dicker Humusschicht	47.0879	15.4653		11-May-2024	Macek, O.	ISOBA531-25	BOLD:ADK9732
NHMW-ZOO-CR31054	Armadillidium	vulgare		Austria	Carinthia	Wald nahe Seeufer	46.618491	14.1516499		8-Feb-2025	Schwentner, M.	ISOBA532-25
NHMW-ZOO-CR31055	Protracheoniscus	politus		Austria	Carinthia	Wald nahe Seeufer	46.618491	14.1516499		8-Feb-2025	Schwentner, M.	ISOBA533-25
